# Supplementary material for: Enabling near real time use of wildlife necropsy data: Text-mining approaches to derive interactive dashboard displays
Source: PLoS One. 2025 Sep 19;20(9):e0331210. doi: 10.1371/journal.pone.0331210 (PMC12448955; doi:10.1371/journal.pone.0331210)
Supplement: S1 File — This file contains all the packages used in the development of the application. (R) [file pone.0331210.s001.R]

#global

#load packages
library(DT)
library(shiny)
library(quanteda)
library(ggplot2)
library(tidyverse)
library(tm)
library(broom)
library(tidytext)
library(shinyWidgets)
library(ggraph)
library(igraph)
library(widyr)
library(reshape2)
library(janitor)
library(wordcloud)
library(ggthemes)
library(lubridate)
library(topicmodels)
library(plotly)


  
