# Supplementary material for: Enabling near real time use of wildlife necropsy data: Text-mining approaches to derive interactive dashboard displays
Source: PLoS One. 2025 Sep 19;20(9):e0331210. doi: 10.1371/journal.pone.0331210 (PMC12448955; doi:10.1371/journal.pone.0331210)
Supplement: S1 Dataset — (CSV) [file pone.0331210.s004.csv]

Accession_Number	Type	Status	Case_Type	Reviewed	Has_Attachments	Gross_Images_Stored	Fixed_Specimens_Stored	Submitter	Organisation	City	Date_Sent	Report_Date	Animal_Identification	Animal_Colour	Animal_Supplementary_Details	Animal_Number_Submitted	Animal_Number_Risk	Animal_Number_Affected	Animal_Number_Dead	Animal_Location	Animal_Location_Type	Animal_Location_Details	Animal_Breed	Animal_Species	Animal_Species_Common_Name	Animal_Sex_Classification	Animal_Sex_Details	Animal_Age_Classification	Animal_Age_Details	History_Details	History_Previous_Accession	Pathologists	Findings_Gross	Findings_Post_Mortem_Date	Histopathology_Results	Histopathology_Notes	Microbiology_Results	Microbiology_Notes	Parasitology_Results	Parasitology_Notes	Clinical_Pathology_Results	Clinical_Pathology_Notes	Diagnosis	Diagnosis_Provisional	Diagnosis_Morphological	Diagnosis_Comments
57561	Post Mortem	Final	Department of Conservation	No	No	Yes	Yes	Anon	Anon Org2	Dunedin	04/07/2019	08/07/2019	Hosp. ID 190588			1		1	1	Sea	Wild		Eastern Rockhopper Penguin	Avian-Wildlife	Birds - Wildlife	Male		Subadult		Eastern Rockhopper Penguin in hospital that was found underweight (post-moult starvation). Died a few weeks after admission after initially brightening up and doing really well in hospital he went downhill rapidly. A blood smear revealed Leucocytozoon within white blood cells. There was very high uric acid on biochemistry so he was treated with IVFT. Frozen prior to submission.		Pathologist 1	The bird weighed 1.83 kg and was in poor body condition, with reduced pectoral muscle mass and minimal body fat reserves. Deposits of pasty white material (uric acid) were present in the inguinal subcutaneous tissues. The pericardial sac and interclavicular airsac were covered in a layer of slimy dull yellow-to-orange material with the later also coated in several circular fluffy light green plaq…	04/07/2019	Lung: the parenchyma around several bronchi and multiple parabronchi is replaced by dense deposits of eosinophilic and pyknotic debris admixed with moderate numbers of fungal elements. Heart: extensive areas of the epicardium are covered in deposits of uric acid; similar coalescing uric acid deposits are present within the subendocardial myocardium. Liver: portal areas contain increased numbers o…								Mycotic pneumonia airsacullitis Visceral and renal gout			The interclavicular airsac and pericardium were covered in a mixture of slime and moult likely representing a mixed infection with both fungus and bacteria. Fungal elements were seen on histology; bacteria were difficult to visualise, either because of freeze-thaw artifact or possibly this was a straight-out fungal infection. Small foci of fungi and inflammation were visible on histology of the l…
44526	Post Mortem	Final		No	No	No	No	Anon	Anon Org2	Dunedin	28/02/2010	Invalid date	None found			1	0	0	1			Brighton Coast	Erect-crested Penguin	Avian-Wildlife	Birds - Wildlife	Unknown		Adult		Found alive standing on a dog beach by a member of the public on the 23rd Feb 2010. When checked again on the 24th of Feb 2010 it was found dead rolling around in the surf with blood dripping from its bill and the body still limp. A large group of dogs was seen further down the beach.		Pathologist 1	The penguin was in the middle of a moult with approximately 40% of feathering still renewing. Frank blood was found streaked over the left eye. There was frank blood found throughout the oral cavity. The thoracic vertebrae felt loose and dislocated upon palpation. The caudal pole of the spleen was mottled black with focal haemorrhage and the splenic tissue was very soft upon incision. The cranial…	25/02/2010									Trauma to the thoracic vertebrae and ribs causing terminal haemorrhage into the lungs and cranial thoracic air sacs..	Trauma to the thoracic vertebrae and ribs causing terminal haemorrhage into the lungs and cranial thoracic air sacs.		The animal was most likely grabbed from behind at the level of the ribs, shaken vigorously which has resulted in fractured ribs which has in turn resulted in bleeding into the colemic cavity, including the air-sacs. The most likely culprit is a dog.
50733	Post Mortem	Final		No	No	No	No	Anon	Anon Org2	Dunedin	10/04/2014	Invalid date	"Dave"			1	0	0	1			Katiki Point Rehab, Otago	Erect-crested Penguin	Avian-Wildlife	Birds - Wildlife	Female		Subadult		Unable to recover from moult emaciation. Arrived 22/02/2014, died 26/03/2014. Body has been frozen.		Pathologist 1	The bird weighed 2.285kg and was in poor body condition. Small numbers of downy feathers were present around the neck and the caudal adges of both flippers. The proventriculus was moderately full of undigested fish. No other abnormalities were noted on gross post mortem.	09/04/2014	Pending			Liver frozen					Emaciation			As you noted theis bird was very skinny- there did not appear to be any obvoius underlying disease process that would have contributed to the bird's inability to maintain/gain body condition.
51903	Post Mortem	Final		No	No	No	No	Anon	Anon Org2	Dunedin	13/04/2015	Invalid date	No transponder, no flipper tag			1	0	0	0			Otago	Erect-crested Penguin	Avian-Wildlife	Birds - Wildlife	Male		Subadult		No history provided. No flipper band or transponder found.		Pathologist 1	The bird weighed 3.83kg and was in poor body condition. The left flipper had a large open wound over the radiocarpal joint; there was necrotic tissue extended into the joint there was laceration of the associated tendons. The joint was not stable and was able to be subluxated. No obvious abnormalities found on examination of internal organs. The proventriculus contained bile stained mucus and sev…	10/04/2015		Samples collected; archived		No samples collected		No samples collected			Radiocarpal joint injury with tendon laceration and soft tissue damage Emaciation			This bird had a severe injury to the left flipper, with associated tendon damage and early infection into radiocarpal joint. The emaciated state is likely due to an inability to forage proprely seconday to the flipper injury.
51936	Post Mortem	Final		No	No	No	No	Anon	Anon Org2	Palmerston North	20/04/2015	Invalid date	68763			2	0	2	2			Wildbase Ex Otago	Erect-crested Penguin	Avian-Wildlife	Birds - Wildlife					Presented to Wildbase several weeks ago with a severe stomatitis and mandibular osteomyelitis which resolved well. The bird had been at LATU and died after a short period of illness on 17/04/2015, in similar circumstances to a Yellow Eyed Penguin that died on the same day (PM#535).		Pathologist 1	The Penguin presented in a good body condition with good subcutaneous fat reserves and a concave pectoral muscle mass over the keel. External findings: There was a 25 x 35mm full thickness defect to the right commissure of the beak, affecting the upper and lower beak and the skin immediately adjacent the commissure. The edges of the defect were smooth, darkly pigmented and healed. Subcutaneous: T…	17/04/2015	Thyroid: Approximately 80% of the follicles contain variable amount of pale eosinophilic staining colloid. Capillaries are also moderately congested. Thymus: Is moderately congested with multi-focal areas of haemorrhage, mainly within lobes, throughout the parenchyma and the subcapsular space. Heart: There are multifocal areas of inflammatory cell infiltration both between cardiomyocytes composed…		Spleen No Clostridium perfringens isolated Light growth of Clostridium species Scant growth of Escherichia coli No Salmonella isolated CASE NO : P1500 Plasmodium elongatum found on PCR				Cytology: Impression smears of the spleen and liver and a bone marrow smear were examined. All sections contained high numbers of intracellular schizonts, consistent with Malaria (Plasmodium spp.). Plasmodium elongatum was detected on PCR of formalin-fixed lung.		Avian malaria (Plasmodium elongatum)			The gross and histological findings confirm avian malaria; Plasmodium elongatum was found on PCR of the lung. This bird had similar gross lesions to the Yellow Eyed Penguin, PM#5135 (hydropericardium, cardiac haemorrhage, pulmonary oedema and enlargement of the liver and spleen).
54321	Post Mortem	Final		No	No	No	No	Anon	Anon Org2		07/03/2017	Invalid date	ACP1XB			1	0	1	1			Tahakopa Beach	Erect-crested Penguin	Avian-Wildlife	Birds - Wildlife	Male		Juvenile		Found emaciated and weak 3/4 way through moult on Tahakopa Beach. Was trying to re-enter the water before finishing moult. AdmiWed to hospital. Weak, unable to stand unassisted and unable to lift head. Very poor BCS (2/9). Black, tarry diarrhoea on admission. Improved over the week with feeding. Wound noted on right elbow. Started suppor^ve care - IV fluid therapy, IV an^bio^cs and small amounts …		Pathologist 1	At time of post-mortem examination the birds weight 2.9kg and was in emaciated body condition (BCS 0/5). An Intravenous catheter was placed in the right medial metatarsal vein. The bird was in an incomplete moult with feathers retained around vent, over dorsal pelvis, along the trailing edge of both flippers and around the head. Replacement feathers were of good quality. There was significant sta…	07/03/2017	Lung: there is marked congestion and small to moderate numbers of haemosiderin-laden macrophages are scattered throughout the interstitium. Liver: very large numbers of Kupffer cells contain haemosiderin. Spleen: there is lymphoid depletion with increased proximity of sheathed arterioles; moderate numbers of haemosiderin-laden macrophages sare scattered throughout the parenchyma. Bursa: diffusely…	samples of coelomic organs preserved in buffered formalin for histopathology.							Emaciation Early focal mycotic airsacculitis			The body was in a state of advanced emaciation. The fat stores usually visible around coelomic organs and within the subcutaneous tissues were totally absent, replaced by a liquifying gelatinous substance consistent with catabolised fat. There were no indications on gross post-mortem or histological examination of an underlying cause of the emaciation. A failure to forage effectively to reach a s…
54523	Post Mortem	Final		No	No	No	No	Anon	Anon Org2	Invercargill	03/05/2017	Invalid date	None			1	0	1	1			Muttonbird Islands	Erect-crested Penguin	Avian-Wildlife	Birds - Wildlife	Male		Subadult		Found emaciated and with injured foot. Given fluids, AB's, pain relief and radiographed. Given the poor prognosis the bird was euthansed 29/04/2017.		Pathologist 1	The bird weighed 2.070kg and was in very poor body condition; ~60% of the plumage were old, pre-moult feathers. There were multiple small healing abrasions over the dorsal surface of the digits and metatarsus of the right foot. There was a 40 x 20mm skin and soft tissue defect and replacement with thick brown crusts over the dorsal and lateral surface of the left metatarsus, immediately distal to…	02/05/2017									Euthanasia due to emaciation and severe injury ad infection to the right leg.			This penguin was extremely emaciated due to large part to multiple injuries and secondary infection to the right leg. There was a large infected wound to the back of the right calf region as well as a marked osteochondritis (likely bacterial) of the right hock, with extensive cartilage and underlying bone involvement. Euthanasia was the humane option.
55384	Post Mortem	Final		No	No	Yes	No	Anon	Anon Org2	Dunedin	12/01/2018	02/03/2018	Transponder			1	2	1	1	Rehabilitation Facility	Captivity	Penguin Rehab	Erect-crested Penguin	Avian-Wildlife	Birds - Wildlife	Female		Adult		This bird had surgical repair of a chest wound in September of 2017 and was doing well during her rehabilitation beofre being found dead 11/01/2018. Transponder X82000667833720.		Pathologist 1	The bird weighed 4.076kg and was in good body condition. There was a ~30 x 40mm rectangular area of alopecia over the left cranial pectoral region. The pericardial sac was distended with large amounts of clear straw-coloured fluid. There was severe multifocal to coalescing epi-, myocardial and endocardial haemorrhage. The lungs were moderately reddened and oozed frothy white fluid while the liver…	12/01/2018	Lung: throughout the parenchyma there is marked congestion as well as patchy areas of hypercellularity due to infiltration with macrophages with fewer heterophils and lymphocytes (many of these have pyknotic nuclei). Small numbers of macrophages contain phagocytosed erythrocytes. Small numbers of Plasmodial organisms are visible in the interstitium, residing in either endothelial cells or macroph…						Plasmodium Spp LINN1 was found on PCR of FFPE lung.		Generalised infection with Avian Malaria (Plasmodium)			This female penguin had severe haemorrhage throughout the heart muscle which has resulted in accumulation of fluid around the heart (hydropericardium). This fluid prevents the heart from expanding/pumping and is the cause of death. The cause of the damage to the heart and other internal organs is the protozoal organism Plasmodium (aka Avian Malaria) which was confirmed on PCR of the lung tissue. …
55452	Post Mortem	Final		No	No	Yes	Yes	Anon	Anon Org2	Dunedin	02/02/2018	30/04/2018				1	1	1	1	Coastline	Wild	Hokitika	Erect-crested Penguin	Avian-Wildlife	Birds - Wildlife	Female		Adult		Injuries consistent with possible barracouta attack. Severe tendon damage R foot and suspected nerve damage with no withdrawal/deep pain on medial aspect of foot. Dragging and knuckling foot with limited ability to rectify. In care for several days on anti-inflammatories and antibiotics but was euthanised after no improvement seen. Hospital ID (Dunedin Wildlife Hospital) 0137.		Pathologist 1	The bird was in reasonable body condition with a body weight of 3.8kg. On the right leg, there was a 2cm transverse skin laceration at the intertarsal joint on the dorsal aspect. This had lacerated the tendon of the cranial tibial muscle near it's insertion point. There was a second smaller laceration on the dorsal aspect of digit 3 over the interphalangeal joint between P2 and P3. There was also…	02/02/2018									Euthanasia due to tendon rupture and neurological deficits (right leg)			Rupture of the cranial tibial tendon (right leg) and possible neurological damage limiting bird's ability to feed, swim and walk normally. It is suspected that these injuries are associated with a predator attack (eg. barracouta).
55654	Post Mortem	Final		No	No	No	Yes	Anon	Anon Org2	Oamaru	27/03/2018	27/03/2018	None			1		1	1	Rehabilitation Facility	Captivity		Erect-crested Penguin	Avian-Wildlife	Birds - Wildlife	Male		Juvenile		Picked up going into moult at 2.8kg on 07/03/2018. From 16/03/2018 onward fed salmon smoult/fillets 250 grams BID. Almost ready for release when found dead 20/03/2018. Frozen prior to submission.		Pathologist 1	The penguin weighed 2.70 kg and was in poor body condition, with reduced pectoral muscle mass and minimal body fat reserves. There were a small number of downy feathers at the base of the tail. The proventriculus contained ~200 grams of semi-digested fish. No other abnormalities were noted on gross post mortem.	23/03/2018	Lung: there is marked congestion. Heart: there is prominent myocardial congestion. Liver: numerous Kupffer cells contain haemosiderin. Spleen: small numbers of haemosiderin-laden macrophages are scattered throughout the parenchyma. There is lymphoid depletion with increased proximity of sheathed arterioles. Sections of kidney show no obvious abnormalities.								Emaciation			This was a young male penguin in poor body condition. His body weight at post mortem (2.70 kg) was slightly lower than his weight upon admission (2.80 kg). Histology of the major internal organs did not show any obvious signs of any underlying disease; there was no indication of an Avian Malarial infection.
57116	Post Mortem	Final		No	No	No	Yes	Anon	Anon Org2	Dunedin	15/03/2019	28/03/2019	None			1		1	1	Coastline	Wild	Okia	Erect-crested Penguin	Avian-Wildlife	Birds - Wildlife	Male		Juvenile		Picked up from Okia 7th March and taken to Dunedin Wildlife Hospital- the bird died the following day.		Pathologist 1	The bird weighed 2.48 kg and was in poor body condition, with reduced pectoral muscle mass and minimal body fat reserves. A small number (~5%) of downy feathers were present over the back of the neck, top of the head and both flippers. There was a small ragged laceration to the mid-lateral aspect of the 4th toe (right foot) but with no underlying tendon/ligament damage. Both the liver and spleen …	15/03/2019	Lung: there is marked congestion Liver: numerous Kupffer cells contain haemosiderin> Spleen: there is a reduction in the amount of lymphoid tissue with increased proximity of sheathed arterioles. Sections of heart show no obvious abnormalities.								Moult-associated starvation/emaciation			This was a juvenile male penguin almost through the moult but has succumbed to emaciation. There was no evidence of a concurrent Avian Malaria infection on histology.
50837	Post Mortem	Final		No	No	No	No	Anon	Anon Org2	Dunedin	09/05/2014	Invalid date	None			1	0	0	0			Bull Creek, Otago	Fjordland Crested Penguin	Avian-Wildlife	Birds - Wildlife	Male		Juvenile		Found dead on 06/03/14 in Bull Creek, Otago, near a rocky shoreline. Penguin was seen alive a couple of days earlier, and was ashore as moulting. When remains found there were obvious signs of predation.		Pathologist 1	The bird weighed 2.51 kg and was in poor body condition. Much of the bird was covered in sand and some fly larvae were present around oropharynx and feet. Numerous downy feathers were still present especially over the flippers. There was a large (90 x 40mm) ovoid skin defect over the dorsal part of the proximal neck and base of skull. Much of the associated vertebral musculature was absent and th…	07/05/2014	Liver: numerous Kupffer cells contain haemosiderin; freeze-thaw artifact precludes further evaluation. Spleen: small numbers of haemosiderin-laden macrophages are scattered throughout the parenchyma; freeze-thaw artifact precludes further evaluation. Bearing in mind the freeze-thaw artifact, sections of thyroid gland, skeletal muscle, heart, lung, trachea, oesophagus, kidney, adrenal gland and ju…	Samples collected		Frozen liver		n/a			Moult-associated starvation/emaciation with secondary predation and scavenging			In this case the Fjorland Crested Penguin was in very poor body condition; there were no gross or histological signs of underlying diease so it looks to be a case of emaciation/starvation.
36741	Post Mortem	Final		No	No	No	No	Anon	Anon Org2	Te Anau	23/12/2004	Invalid date				0	0	0	0			Milford	Fiordland Crested Penguin	Avian-Wildlife	Birds - Wildlife	Female		Adult		Found by local dive boat. Noted to have cut to right foot and blood coming out of cloacae. It was not a happy camper. It died shortly after. The bird was then transported to Te Anau and put in the freezer. There would have been approximately 4-5 hours between dying and going into the freezer.		Pathologist 1	Body weight 1858 grams. The lateral toe on the right foot had an open fracture of the first phalangeal bone. The left foot had several superficial cuts on the skin. There was a large open wound in the left inguinum exposing abdominal wall musculature. The bird was in poor body condition (2.5/9). Exposed dermis adjacent to the wound had yellow plaques overlying it. A thick dark brown fluid covered…		All tissues have significant freezing artefact. There are no significant findings in any of the tissues examined.		Chloanal (Swab) - Moderate growth of Staphylococcus sp.				A faecal smear was negative.			1. Trauma. 2. Starvation.
38008	Post Mortem	Final		No	No	No	No	Anon	Anon Org2	Codfish Island	22/12/2005	Invalid date				0	0	0	0			Codfish Island	Fiordland Crested Penguin	Avian-Wildlife	Birds - Wildlife					Found 29/11/05 on Codfish Island in an area not visited by the cresteds, but in an area where Yellow-eyed Penguins nest (New Forest track). Has been kept chilled.		Pathologist 1	Body weight 1.907 kg. The penguin is in very poor body condition. Maggots are present in the GIT from the oral cavity to the gizzard. The spleen is enlarged (30 x 15 mm). The kidneys are swollen and pale.		The airsac attached to the thyroid gland is thickened with large infiltrates of granulocytic inflammatory cells and oedema. There are also low numbers of macrophages bearing small numbers of Gram negative short bacilli in their cytoplasm. The kidneys show fibrin thrombi in glomerular tufts that occasionally have low numbers of cocci present. The spleen is autolysed but there remains evidence of f…								1. Airsacculitis, acute, bacterial. 2. Septicaemia, peracute, bacterial.	Emaciation.		There is a severe airsac infection in the neck that has spread via the blood to all the major organs. Unfortunately the bacteria was not able to be identified.
39583A	Post Mortem	Final		No	No	No	No	Anon	Anon Org2	Auckland	09/03/2007	Invalid date				1	0	0	0				Fiordland Crested Penguin	Avian-Wildlife	Birds - Wildlife					Presented from PKA (7289), ref. BX9494. Confirmed leucocytozoon and plasmodium infection treated with doxycycline. Condition improved and was released for rehab but died subsequently. Further history to be submitted.		Pathologist 1	PM results pending	10/02/2007	Extensive formalin pigment deposition in erythrocytes and surrounding structures was present in all tissues. The liver contained periportal and perivascular inflammation characterised by heterophils and macrophages and bile accumulation in bile ducts consistent with multifocal cholangiohepatitis. There was severe, localised interstitial thickening and areas of pulmonary collapse within the lungs.…								Multifocal cholangiohepatitis Renal coccidiosis Localised interstitial pneumonia Circulating leucocytozoon	Multifocal cholangiohepatitis Renal coccidiosis Localised interstitial pneumonia Circulating leucocytozoon
39978	Post Mortem	Final		No	No	No	No	Anon	Anon Org2	Te Anau	26/03/2007	Invalid date				1	0	0	0			Te Anau	Fiordland Crested Penguin	Avian-Wildlife	Birds - Wildlife	Female		Subadult		The penguin was found with a swollen L foot and missing toes. She was emaciated. She was sent to the wildlife ward at Massey for possible treatment. Radiographs showed a dislocation of the tibiotarsus from the femur. The tarsal joint was also severely swollen with lytic bone, severe joint inflammation and some remodelling. The abnormalities were chronic in nature, and the decision was made to eut…		Pathologist 1	Her body condition score was a 1/9. Her weight was 2.25kg. She was in a late stage of moulting. No additional external trauma noted. There was a 3-5ml blood clot in the right thoracic inlet. The kidneys appear to be enlarged, especially the cranial poles.	26/03/2007	No significant findings in the lung, pancreas, or thyroid The liver shows mild accumulations of extra-medullary haematopoiesis. The kidneys show moderate acute interstitial nephritis.	Tissues submitted for histo		Spleen, liver and kidney saved for micro					1. Trauma of left hind leg. 2. Nephritis, interstitial, moderate, acute.	Trauma of left hind leg
41173	Post Mortem	Final		No	No	No	No	Anon	Anon Org2	Invercargill	18/12/2007	Invalid date				0	0	0	0			Invercargill	Fiordland Crested Penguin	Avian-Wildlife	Birds - Wildlife	Female		Adult		The penguin was found dead at the 2/11/07 at 5pm. It was laying at Bluecliffs Beach between Waiau Mouth and Rowallan River. Around the penguin were several other birds washed up and it was surrounded by fish heads. The seas had been rough.		Pathologist 1	The weight was 1.780 kg, the body condition score was 1 out of nine. On the right side of the keel on the cranial part of the pectoral muscle there was a wound in the skin 6.4cm long and 3cm wide. On the right side, the humerus was broken, a proximal open fracture exposed through the skin. Both injuries have most likely happened post mortem, after there was no hemorrhage to be seen. Many small bl…	18/12/2007	All tissues are affected by severe autolysis and freezing artefact. There are no significant findings evident in the lung, kidney, liver, skeletal muscle, heart. The intestines are too autolysed to interpret.								Starvation.	Dehydration, Starvation		The bird was in very poor body condition. The external wounds most likely occurred after death. This appears to be a case of starvation but the degree of decomposition of the body makes it difficult to be certain
41221	Post Mortem	Final		No	No	No	No	Anon	Anon Org2	Invercargill	11/01/2008	Invalid date				1	0	0	0			Invercargill	Fiordland Crested Penguin	Avian-Wildlife	Birds - Wildlife	Female		Subadult		Details to be sent by email, unknown at time of post mortem		Pathologist 1	This penguin weighed 1.77kg and was in an emaciated condition. There were multiple punctuate injuries to the left foot ranging from 4-12mm diameter, and patchy hyperaemia with a linear 4mm wound on the right foot. The cloaca was mildly prolapsed and appeared to contain a large caseous plaque. There was melena present throughout the colon. The kidneys were slightly pale.	11/01/2008	Throughout the lung there are large numbers of macrophages and leucocytes within alveolar capillaries that contain large intracytoplasmic inclusions resembling leucocytozoon gametocytes. The inclusions are ovoid, 10-15microns in diameter and basophilic with variable refractile circular bodies (2-5microns diameter) within. In several areas of the liver there are aggregations of dilated capillaries…	Multiple sections on intestine were submitted, with heart, liver, lung, spleen, brain and cloaca in 10% formalin							1. Leucocytozoonosis 2. Trauma - feet, mild 3. Starvation	Trauma - mild Melena caused by starvation or enteritis
41523	Post Mortem	Final		No	No	No	No	Anon	Anon Org2	Invercargill	04/04/2008	Invalid date				0	0	0	0			Cod Fish Island	Fiordland Crested Penguin	Avian-Wildlife	Birds - Wildlife			Adult		Found on Sealer's Bay beach @ 0130 0n 28/02/08. Found in shallow waves.		Pathologist 1	Wt = 1.818 kg. Body condition score was 2/9. The eyes were sunken. There were two wounds on dorsal margin of the left flipper. One was in the skin plantar to the carpal joint, 1.5 cm long and covered with yellowish exudate. Another was just ventral to the elbow, 2.4cm in length , triangular in shape with a 2cm piece of skin, muscle and bone missing. It was covered with yellow exudate. The kidney …		The lung contains occasional large mononuclear cells within the air capillaries and lung capillaries which have an enlarged cytoplasm containing basophilic bodies resembling leucocytozoon gametocytes. The small intestinal lumen contains excessive dark pigment and blood products. Other intestinal sections contain very large numbers of cestodes of which there are two morphological types. The kidney…								1. Starvation/dehydration 2. Trauma to left flipper 3. Leucocytozoonosis - mild 3.Hepatic haemosiderosis - moderate	1. Dehydration and starvation 2. Trauma to left flipper		The was no evidence that the leucocytozoon infection contributed to the cause of death.
42746	Post Mortem	Final		No	No	No	No	Anon	Anon Org2	Invercargill	21/01/2009	Invalid date				1	0	1	1			Invercargill	Fiordland Crested Penguin	Avian-Wildlife	Birds - Wildlife	Unknown		Juvenile		Fiordland Crested penguin was taken to Veterinary services Invercargill for examination of a deformed left leg. The leg was rotated 180 degrees at the level of the tibiotarsal joint. Radiographs showed a severe luxation of the tibiotarsal joint. The bird was referred up to the NZWHC at Massey University. Examination under general anaesthetic revealed that the luxation was very severe and was not …		Pathologist 1	Weight - 3.725kg Body Condition Score - 7/9 (very good) Morphometric measurements: head = 12.3cm, foot = 11.5cm The blubber depth = 1.2cm (abdominal region) The left foot was rotated 180 degrees at the level of the tibiotarsal joint. The foot was deviated laterally. There were some deep, granulated wounds around the joint; these appeared to be in an almost circular pattern around the joint. The f…	21/01/2009	There is minor recent haemorrhage within the brain. In the liver there is extramedullary haematopoiesis occurring in peribiliary regions and there is also some mild peribiliary acute inflammation. In the hepatic capillaries there are present many cells that have a marginated nucleus and the cytoplasm is filled with a lightly basophilic granular material (haemoparasites… leucocytozoon/ Plasmodium?…	Multiple organs have been saved							1. Luxation and 180 degree rotation of the left tibiotarsal joint with lateral deviation of the foot 2. Systemic haemoparasitism, Plasmodium/Leucocytozoon? 3. Acute interstitial nephritis and renal vasculitis 4. Acute submucosal ureteritis 5. Contracecum (1 worm in proventriculus)	1. Luxation and 180 degree rotation of the left tibiotarsal joint with lateral deviation of the foot 2. Contracecum (1 worm in proventriculus) 3. Mild Congestion in right lung		The dislocation was very severe and seemed to be quite an old injury. In light of the observed wounds around the joint it is possible this bird was caught on wire or rope of some kind which may have caused the luxation? The histology reveals widespread infection with a blood parasite that resembles Plasmodium. We will carry out further testing as part of research
42772	Post Mortem	Final		No	No	No	No	Anon	Anon Org2	Christchurch 8443	29/01/2009	Invalid date	Unbanded, no microchip			1	0	0	0			Canterbury	Fiordland Crested Penguin	Avian-Wildlife	Birds - Wildlife	Male		Adult		Bird found on Brighton Beach late November with mangled leg, barnacles hanging off foot. X-rays revealed fractures of the leg bone and vet advice was to euthanase. It was being cared for by Jane Doe, when I went around to tell her it was to be euthanased she asked if I could look at it first. It had improved dramatically over the week and was now using the leg. Decided to give it 2 more weeks and…		Pathologist 1	5.17kg. The left hock is chronically subluxated with medial displacement of the tarsometatarsal bone. The joint is restricted and fibrosed, and the weight bearing pressure point for the leg is on the subluxated tibiotarsal epiphysis. The bird is otherwise in excellent body condition with ~10mm subcutaneous fat and in heavy feather moult. The liver, spleen, kidney and lung are congested and swolle…	28/01/2009	No significant findings in the heart, brain, gizzard, skeletal muscle, thymus. In the lung there is diffuse mild interstitial pneumonia. In the liver, there are multifocal small areas of acute inflammation. In the spleen there is multifocal areas of necrosis and acute inflammation. There is mild acute interstitial nephritis. The thyroid shows sarcocysts in its smooth muscle wall of two arteries.		42772 Spleen Light growth of Staphylococcus intermedius 42772 Spleen Light growth of Non haemolytic Streptococci 42772 Spleen Scant growth of Bacillus species 42772 Spleen Scant growth of Enterococcus species 42772 Spleen Scant growth of Klebsiella species 42772 Spleen Light growth of Escherichia coli						1. Bacterial septicaemia 2. Chronic dislocation and fibrosis of hock 3. Sarcocystis, incidental	1. Bacterial septicaemia 2. Chronic dislocation and fibrosis of hock		This bird has died due to a systemic bacterial infection. What concerns me however, is the fact that this bird spent 2 months in rehabilitation standing on a chronically dislocated joint. This would have been extremely painful and in my opinion would not have been compatible with a successful release.
43060	Post Mortem	Final		No	No	No	No	Anon	Anon Org2	Invercargill	03/04/2009	Invalid date				2	0	0	2			Invercargill	Fiordland Crested Penguin	Avian-Wildlife	Birds - Wildlife	Unknown		Adult		Found dead washed up on a beach. The body was frozen before being sent to Massey.		Pathologist 1	Weight = 2.816kg Body Condition Score = 6/9 (good) The body was very dirty and covered in maggots. There were very large open wounds; 4cm x 3cm over the left tibiotarsus, 5cm x 5cm over the lower abdominal region extending through to the back and tail and 15cm x 4cm extending over the back of the neck from the base of the skull to the level of the shoulders. The body was moderately to severely au…	02/04/2009	The lung, muscle, kidney, skin, proventriculus, spleen, and intestine show freezing artefact only								Predation	Predation		The body is quite autolysed but some bruising was evident around the severe open injuries which implies that they were made before the bird died. Samples have been taken to examine microscopically.
43061	Post Mortem	Final		No	No	No	No	Anon	Anon Org2	Invercargill	03/04/2009	Invalid date				2	0	0	2			Invercargill	Fiordland Crested Penguin	Avian-Wildlife	Birds - Wildlife	Unknown		Adult		Found dead washed up on beach. Body frozen before being sent to Massey.		Pathologist 1	Weight = 1.96kg Body Condition Score = 2/9. The keel, pelvis and spine were very prominent and there were no fat reserves. There was a 2cm gash on the lateral aspect of the right foot which extended onto the plantar surface of the foot. There was a 1cm x 1.5cm are on the right hock where the skin had been scraped away. There was a 1.5cm gash on the lateral aspect of the right middle toe. There wa…	02/03/2009	A single large collecting duct in the kidney contains numerous trematode eggs and a cross section of a single adult fluke. There is a large amount of brown pigment ?melanin in the interstitium of the testis. Moderate amounts of haemosiderin pigment are present in the hepatic Kupffer cells.						PCR analysis for leucocytozoon tawaki = positive		1. Starvation 2. Renal trematodiasis	1. Starvation 2. Renal trematodiasis		The superficial injuries found all over this bird may be indicative of a struggle to escape, possibly from a predator? None of the injuries found were severe. The lack of food in the stomach as well as the presence of maleana and general poor condition of this bird indicates that starvation was the cause of death. .
43135	Post Mortem	Final		No	No	No	No	Anon	Anon Org2	Dunedin	24/04/2009	Invalid date				1	1	1	1			Allans Beach, Coastal Otago	Fiordland Crested Penguin	Avian-Wildlife	Birds - Wildlife	Male		Adult		Found dead on Allan's Beach, high tide line, east end by Joe Public (public). Appears emaciated and neck is very floppy. Allan's Beach is a dog beach on Otago Peninsula. Looks like it has recently finished the moult.		Pathologist 1	Crown rump length 43cm. Weight 1.75kg. BCS 2/9. On midline under the chin (1cm cranial to angle of mandible) there was a 3mm wound with a 2mm diameter plug of khaki firm caseous material. A 3cm diameter area of bruising was present around this wound. The left flipper was moderately swollen at the level of the elbow. The elbow was unstable on palpation. On the medial surface of the elbow there wer…	23/04/2009	The skeletal muscle from the left flipper shows severe generalised disuse atrophy. The liiver shows mild retention of bile pigment in some sinusoids. The kidney contains spherical eosinophilic casts in the lumen of some collecting tubules. The chin wound shows fibrous granulation tissue in the underlying mucle tissue. The heart and, spleen show no significant changes.	Samples submitted: liver, spleen, kidney, lung, skin containing chin wound, L flipper segment including elbow, testis, thyroid, heart.					Positive PCR analysis for Leucocytozoon tawaki.		1.Starvation 2. Trauma to left flipper 3. Disuse atrophy of pectoral muscle - severe generalised			Although the injuries are not typical of a dog attack, the flipper wound could perhaps have been the result of a dog bite from which the penguin escaped.
44419	Post Mortem	Final		No	No	No	No	Anon	Anon Org2	Whanganui	21/01/2010	Invalid date				1	0	0	0			Kai Iwi Beach (Mowhanau)	Fiordland Crested Penguin	Avian-Wildlife	Birds - Wildlife	Male		Adult		Handed into NZ Police Whanganui after 8pm on 17/1/10. had been attacked by 2 dogs on beach. May have been in poor condition prior to attack. Strong winds for week prior. Other little blue penguins found dead on coast to the North Egmont way.		Pathologist 1	Weight 3.925kg. The bird was in good body condition (BCS 8/9) with excellent reserves of subcutaneous and abdominal fat. The bird was undergoing a moult, with moulting feathers present across most of the body, except for the head. It appeared that the breast areas had completed the moult process. There was a full thickness skin wound at the right shoulder articulation, 20mm wide. There was a 5.6m…	19/01/2010	In the liver, there is are large focal peribiliary areas of mixed lymphocytic and monocytic proliferation. In other areas of the liver and kidney there is active haematopoiesis. There are large follicles containing mostly apoptotic lymphocytes in the spleen. No significant findings in the thyroid gland, heart, proventriculus, gizzard, lung, Intestines, gall bladder								Trauma, dog attack	1. Trauma, dog attack		this is a crested penguin, though I am unsure which species. I have frozen the body, and have an expert coming in next week to identify the species. An interesting find this far north! It appears the bird was going through a normal moult process when it was attacked by the dogs. The histology shows no evidence of underlying disease
44543	Post Mortem	Final		No	No	No	No	Anon	Anon Org2	Dunedin 9058	03/03/2010	Invalid date				1	0	0	1			Penguin Rehab	Fiordland Crested Penguin	Avian-Wildlife	Birds - Wildlife	Female		Juvenile		The bird was found near Haast 05/02/2010 by locals and transferred by DoC to Placename Vets and then transferred to Penguin Rehab and began to moult straight away. The bird was euthansed at Anotherplace Vets for a broken/dislocated leg.		Pathologist 2	The bird weighed 2.160kg, was in moderate to poor body condition, and in a good state of post-mortem preservation. The bird still had her juvenile feathers present over large areas of her body. There were two roughly oval (5 x 3mm) skin and soft tissue defects on the plantar aspect of the left hock. The joint capsule was ruptured exposing the hock joint which was filled with large amounts of dry,…	02/03/2010									Left hock joint: severe chronic septic arthritis and osteomyelitis			There were two skin and soft tissue defects on the plantar (weight-bearing) aspect of the left hock which communicated directly with the hock joint. The articular cartilage and underlying bone is either markedly inflamed or dead. Thus it seems there has been a puncture wound to the left hock resulting in bacteria being introduced into joint resulting in a nasty infection of the joint (including d…
44638	Post Mortem	Final		No	No	No	No	Anon2	Anon Org2	Dunedin 9058	18/03/2010	Invalid date	none			1	0	0	1				Fiordland Crested Penguin	Avian-Wildlife	Birds - Wildlife	Female				This fiordland crested penguin was being held at Penguin Rehab for rehabilitation. It had recently finished a moult and was gaining weight. It died after quickly going down hill on 10/03/2010. The body was frozen and submitted to Massey University for necropsy.		Pathologist 2	Body weight 2.8kg. Body condition score 4/9. There were no obvious abnormalities palpable or visible on external examination. The liver was slightly pale. The spleen was enlarged and measured 43x26mm in size. There were ecchymotic haemorrhages visible on the outside of the spleen. On cut surface there were multifocal dark red coloured areas scattered throughout the splenic parenchyma which were 3…	18/03/2010	All sections show variable degrees of autolysis and freeze-thaw artifact. Liver: portal areas are mildly to moderately hypercellular, most ly due to mononuclear cell infiltration. Moderate numbers of Kupffer cells contain haemosiderin. Cloaca: there are several cross sections of adult trematodes. Proctodeum: diffusely the lamina propria is moderately to markedly expanded by large numbers of lymph…		44638 Spleen Scant growth of Pasteurella multocida 44638 Spleen No anaerobic organisms isolated	Liver and spleen were frozen for possible further future use.					Severe acute fibrinonecrotic splenitis and pneumonia Moderate, chronic cloactitis			This bird has quite marked inflammation and necrosis within the spleen and lung, and although no organisms are seen histologically, the bacterium Pasteurella multocida was isolated (albeit in small numbers) from a culture of the spleen, and the pattern and type of inflammation are also consistent with an acute infection with this bacteria. Transmission is thought to be either by inhalation of a b…
44715	Post Mortem	Final		No	No	No	No	Anon2	Anon Org2	Dunedin	01/04/2010	Invalid date	None			1	0	1	1			Brighton, Otago	Fiordland Crested Penguin	Avian-Wildlife	Birds - Wildlife	Male		Adult		Found 30/03/2010 dead on the high tide line. Dog area - same area where erect -crested died a few weeks ago - predation? Starvation? Found my Jeremy Public (member of public)		Pathologist 2	1.83 kg bodyweight, emaciated 1/9 body condition score. The carcase was moderately decomposed. There was a small 3-4 mm cut to the epidermis of the ventral right wing and a 3-4 mm patch of missing fur and skin beneath the ventral beak. The hydration of the carcase was good. The cervico-cephalic air sac was overinflated and the thoracic entrance of the air sac was blocked with fibrous adhesions, t…	01/04/2010	All tissues show moderate autolysis. The adrenal gland contains several focal areas of interstitial haemorrhage and occasional foci of recent inflammatory necrosis in the cortex. The small intestine contains occasional trematodes in the lumen and possible leucocytozoon megaloschizonts in the mucosa. The lung shows generalised congestion. The liver shows mild haemosiderosis and perivascylar lympho…	A range of samples were taken for histopathology	PCR analysis of frozen tissue was positive for Leucocytozoon (Odysseus)	A sample of liver and oral cavity has been frozen for further testing if required			Positive PCR analysis for Leucocytozoon tawaki.	A sample of liver and oral cavity has been frozen for further testing if required	1. Starvation 2. Terminal drowning - unconfirmed 3. Cervico-cephalic air sacculitis - mild 4. Leucocytozoonosis 5. Intestinal trematodes 6. Adrenal adentitis and haemorrhage - terminal	1. Starvation 2. Terminal drowning - unconfirmed 3. Cervico-cephalic air sacculitis - mild		The adrenal changes are likely to be terminal, stress related events and the other findings are incidental. It is not possible to confirm that drowning was the cause of death.
45517	Post Mortem	Final		No	No	No	No	Anon2	Anon Org	Dunedin	01/11/2010	Invalid date				1	0	1	1				Fiordland Crested Penguin	Avian-Wildlife	Birds - Wildlife	Female		Adult				Pathologist 2	The bird was in light body condition (1.76kg) and in an excellent state of preservation. Upon removal of the skin around both hocks, there was mild to moderate reddening and oedema of the soft tissues, including the joint capsules and tendon bursae. On the left hock, there was a full thickness, diagonal linear tear in the lateral aspect of the joint capsule as well as a full thickness rupture of …	07/10/2010	Kidney: there is a 2mm in diameter adult fluke within a distended brinach of the ureter. Several other uretal branches contain moderate numbers of lymphocytes and plasma cells within the submucosa. Liver: there are large numbes of Kupffer cells that contain haemosiderin. Portal tracts contain small numbers of lymphocytes, many of which are apopototic. Skeletal muscle (leg): there is multifocal sc…								Bilateral dislocation (subluxation) of the hock.			The dislocations are almost certainly traumatic in origin, and probably of no longer than a weeks duration. Apart from a single fluke within the kidney, there were no other remarkable changes noted in the other internal organs or the brain.
45700	Post Mortem	Final		No	No	No	No	Anon2	Anon Org	Owaka	06/12/2010	Invalid date	None			1	0	1	1			Purakaunui Bay	Fiordland Crested Penguin	Avian-Wildlife	Birds - Wildlife	Male		Adult		Found dead at Purakaunui Bay.		Pathologist 2	The bird weighed 1.74kg and was in very poor body condition, with vastly reduced skeletal muscles and minimal body fat reserves. The entire gastrointestinal tract was largely devoid of any ingesta/digesta, and the gall bladder was markedly distended with watery bile. There was a 30mm in diameter, roughly cicular defect in the skin over the base of the tail-synsacral junction. The edges of the ski…	25/11/2010					Faeces were negative for helminth and coccidial eggs			Liver, lung and kidney frozen	Starvation/emaciation seconary to a large abscess over the tail base			There was a large abscess which had replaced extensive areas of the subcutaneous and muscular tissue near the tail-base and synsacral junction. There was an open skin defect which communicated with the underlying abscess. The abscess is likely the result of a penetrating wound and subsequent infection of the wound. A bite wound could be considered. The abscess was large enough to have caused enou…
45734	Post Mortem	Final		No	No	No	No	Anon2	Anon Org	Takaka	10/12/2010	Invalid date	None			1	0	1	1			Farewell Spit	Fiordland Crested Penguin	Avian-Wildlife	Birds - Wildlife	Male		Adult		Found dead on beach with a wound to the lower abdomen. The animal was frozen and sent to Massey University.		Pathologist 2	The bird weighed1.63kg and was in poor body condition, with vastly reduced pectoral skeletal muscle mass and no subcutaneous, epicardial or intra-coelomic fat reserves. The proventriculus/ventriculus contained a small amount of viscous dark red marterial and no feed material. Similar dark red material was observed in many segments of both the small and large intestine. There was a 45mm, horizonta…	07/12/2010									1.Starvation 2. Trauma to abdomen			The wound to the ventral abdomen of this bird appeared to be well-healed; the skin was intact but the feathers were still absent. The linear nature of the wound could make a propeller strike rather than a shark bite a more likely possibility. The wound itself has not directly caused the death of this animal (ie. there is no sign of infection), however the lack of feathering may have decreased the…
46051	Post Mortem	Final		No	No	No	No	Anon2	Anon Org	Oamaru	04/05/2011	Invalid date	None			1	0	0	1			Kaitiki Point, Otago	Fiordland Crested Penguin	Avian-Wildlife	Birds - Wildlife	Female		Adult		Found starving in moult. Taken into Katiki Rehab for treatment, but died after several days. Body was frozen.		Pathologist 2	The bird weighed 2.593kg and was in moderate body condition and in an incomplete moult. The proventriculus was full. No abnormalities were noted on gross post-mortem.	15/03/2011	Thyroid: most follicles lack colloid and are lined by tall columnar epithelial cells. Many follicles contain one or several spherical basophilic deposits. Liver: many portal tracts contain small aggregates of mononuclear cells and fewer heterophils; they are not associated with necrosis or damage to adjacent hepatocytes or biliary epithelial cells. Spleen: there is multifocal to coalescing subcap…								Cause of death unknown			There is no readily apparent cause of death in this bird. She appears to have put on body condition since being in the Rehab. Facility and did not show any of the typical histological signs of prolonged starvation/emaciation. There was some haemorrhage within the spleen but this is not associated with inflammation or any obvious infectious agents and there was no evidence of an inflammatory proce…
46127	Post Mortem	Final		No	No	No	No	Anon2	Anon Org	Oamaru	31/03/2011	Invalid date	Crest Foot			1	0	0	0				Fiordland Crested Penguin	Avian-Wildlife	Birds - Wildlife	Male		Subadult		The Penguin was found in the Geraldine area, unable to use legs normally and very underweight. Presenting weight on the 16th March was 1.7kg. There were neurological defects in the feet and delayed propreception responses. When first presented to the clinic the middle right digit had osteomyelitis and ulceration on the surface of the right foot. The penguin was sent to NFBB rehabilitation centre …		Pathologist 2	The penguin weighed 2.3 kg. The pectoral mass was poor with no intra-coelomic fat stores and a low body condition score of 3/9. The dorsal surface of the left foot had 4 sites of deep ulceration, over the lateral 2 digits. The ulceration on the middle toe was severe, with the necrotic tip of the fractured first phalange protruding out of the wound. The skin was infected with haemorrhages on the e…	31/03/2011	Lung: there is marked congestion and most parabronchi, atria and air-capillaries are filled with whispy eosinophilic material. There are mildy increased numbers of circulating heterophils and small numbers of macrophages within air-capillaries. Small numbers of lymphocytes and plasma cells are scattered within the bronchial submucosa. Liver: there are small to moderate numbers of lymphocytes (and…	All internal organs submitted for histology	Lung, liver, kidney pool-Light growth of Acinetobacter species and light growth of Staphylococcus species (Coagulase Negative) No anaerobic organisms isolated	Pooled culture of kidney and lung submitted for aerobic and anaerobic culture.		NA		Liver , lung and Kidney frozen in case further tests are requested.	Severe ulceration with osteomyelitis and fractured phalanx on the right tarsus Emaciation Pulmonary oedema			Histological examination of multiple internal organs as well as cultures of several organs indicates this bird was not septic. Indeed, apart from degeneration of lymphocytes (an indication of stress) and pulmonary oedema, there were few internal abnormalities. It is possible, a combination of the ongoing osteomyelitis, stress and pulmonary oedema was enought to kill the bird.
46134	Post Mortem	Preliminary		No	No	No	No	Anon2	Anon Org	Dunedin	04/04/2011	Invalid date				0	0	0	0			Waikouaiti Beach Otago	Fiordland Crested Penguin	Avian-Wildlife	Birds - Wildlife	Male		Subadult		Found dead on Waikouaiti Beach by a member of the public (Dog beach)		Pathologist 2	Weight = 1.951 Kg. Body condotion score = 3/9. There was moderately poor pectoral muscle mass and no body fat reserves. On opening the thoracic cavity a large ovoid mass measuring 45 x 40 x 35 mm was found in the left upper thoracic air sac displacing the heart to the right. It was firm and pale in colour and on incision was found to contain a solid dull yellow material with chalky white radial s…											1. Starvation 2. Large air sac granuloma		It is possible that this is long standing case of respiratory aspergillosis and we will know more after histopathology.
46831	Post Mortem	Pending		No	No	No	No	Anon2	Anon Org	Dunedin	12/10/2011	Invalid date				0	0	0	0			Hopopers Inlet	Fiordland Crested Penguin	Avian-Wildlife	Birds - Wildlife	Male		Adult		Found dead in Hoopers inlet by member of public. Kept cool and handed to DoC on Monday. A Fcpenguin was observed incubating an egg at Double/waterfall Bay on Otago Peninsula. This bird may be associated witth the nest. Bird very smelly sprayed with fly spray.		Pathologist 2	Weight = 1.86 kg. Body Condition Score = 1/9. The carcass was decomposing with numerous maggots present in the tissues. No fat reserves were found and the gut was empty. There was severe atrophy of skeletal muscles and many of the remaining internal organs were also atrophied.. No other gross abnormalities were observed.										Starvation/emaciation			Although the carcass was decomposing there was no evidence of trauma or infectious disease observed.
47254	Post Mortem	Final		No	No	No	No	Anon2	Anon Org	Hokitika	09/03/2012	Invalid date	None			1	0	0	1			Knight's Point Beach, South Westland	Fiordland Crested Penguin	Avian-Wildlife	Birds - Wildlife	Female		Subadult		Animal found washed up on beach, with blood coming from the mouth.		Pathologist 2	The bird weighed 2.11kg and was in moderate to poor body condition; there were still visible subcutaneous and epicardial fat reserves but the pectoral muscle mass was quite severely reduced. There fresh clotted blood within the oral cavity. The parietal portions of both liver lobes contained multiple (at least six)irregualrly linear to ragged elliptical lacerations that breached the hepatic capsu…	09/03/2012				liver was forzen for potential leucocytozoon PCR.					Blunt force trauma to the keel resulting in fracture of the keel and multiple lacerations to the liver and severe internal blood loss			This bird has suffered enouogh trauma to the keel to have result in fracture of the keel bone. Several of the bony fragments have then punctured the liver in multiple sites resulting in multiple liver lacerations. Death will have been due to internal bleeding. The bird was not in great body condition prior to the fatal injury, and the reduced pectoral muscle mass may have contributed to most of t…
49211a	Post Mortem	Final		No	No	No	No	Anon2	Anon Org	Dunedin	25/02/2013	Invalid date	None			1	0	0	1			Penguin Rehab Facility	Fiordland Crested Penguin	Avian-Wildlife	Birds - Wildlife	Male		Subadult		Brought to Penguin Rehab rehab. Facility.		Pathologist 3	The bird weighed 2.35kg and was in very poor body condition, with vastly reduced pectoral muscle mass and minimal body fat reserves. There were extensive, mostly fibrinous but also early fibrous adhesions of the proventriculus and multiple intestine loops to the ventral abdominal wall. A moderate amount of turbid tan and foetid fluid was present in the coelomic cavity. The proventriculus was full…	12/02/2013									Chronic cellulitis and coelomitis, likely secondary to previous bite wounds
49282	Post Mortem	Final		No	No	No	No	Anon2	Anon Org	Dunedin	01/03/2013	Invalid date				1	0	0	1				Fiordland Crested Penguin	Avian-Wildlife	Birds - Wildlife	Male		Adult		This penguin was originally presented to Wildbase after being found on a Wellington coast beach in poor condition. The bird had an old penetrating injury to the left eye, causing an opaque lens. The lens was surgically removed and the penguin was in rehabilitation at "Penguin Rehab" in Otago awaiting contracture of the corneal scar. The penguin had been doing well and had just finished moulting w…		Pathologist 3	The bird weighed 4.175kg and was in good body condition with good subcutaneous and intra-coelomic fat reserves. A cosmetic post-mortem was undertaken. The subcutaneous tissue was markedly expanded with clear gelatinous material along the right side of the body extending from the thorax to the abdomen. There was no associated bruising or haemorrhage in the subcutaneous layers. There was increased …	01/03/2013	Heart: there are multiple foci of epicardial and endocardial haemorrhage, extending into the subjacent myocardium; tjhis is most prominent in the left ventricle. Lung: the intersitium is markedly hypercellular due to infiltration with mononuclear cells (predominantly mononcytes/macrophages) and fewer heterophils. The interstitium frequently contains deposits of proteinaceous fluid and fibrin admi…	Pending.	Lung: (1) Light growth of Escherichia coli (2) Moderate growth of Hafnia alvei (3) Light growth of Corynebacterium species (4) Scant growth of Enterococcus species CASE NO : P13005	A liver sample was also collected and frozen for possible culture.					Fibrinous interstitial pneumonia, subacute to chronic Hydropericardium with acute myocardial haemorrhage			Gelatinous fluid was present in the subcutaneous tissues, the pericardial sac and pleura. There was a severe interstitial pneumonia (likely with a superimposed "bronchopneumonia") with mixed inflammation and numerous deposits of proteinaceous material and fibrin. Evidence of previous and ongoing erythrocyte breakdown in the liver and spleen was also present. Thus it appears as though there has be…
49429	Post Mortem	Final		No	No	No	No	Anon2	Anon Org	Oamaru	18/04/2013	Invalid date	None			1	0	0	1			Kataki Point, Rehab. Centre	Fiordland Crested Penguin	Avian-Wildlife	Birds - Wildlife	Female		Subadult		Penguin presented with infected foot. Vet removed foot. Euthanased because bird could not be returned to the wild.		Pathologist 3	The bird weighed 2.86kg and was in good body condition. No internal abnormalities were noted. The right foot was absent, to the level just distal of the right hock joint. The amputted stump appeared relatively well-healed with some areas of hyerkeratosis and crusting with several small areas of early fissure formation.	10/04/2013									Euthanasia following amputation of the right foot.
50591	Post Mortem	Final		No	No	No	No	Anon2	Anon Org	Dunedin	03/06/2015	Invalid date	None			1	0	1	1			Otago Peninsula	Fiordland Crested Penguin	Avian-Wildlife	Birds - Wildlife	Female		Subadult		Found dead 05/03/2014.		Pathologist 3	The bird weighed 1.745kg and was in poor body condition, with reduced pectoral muscle mass and minimal body fat reserves. There were multiple roughly linear to triangular lacerations to the right flipper. Three were located on the proximal part of the right flipper; they were full-thickness, roughly 30mm in length and 5-10mm wide at the base (caudal edge). Two were located on the distal and media…	06/03/2014									Starvation and emaciation Multiple, old lacerations to the right flipper			This bird was in poor body condition and had multiple lacerations to the right flipper. The injuries looked to be somewhat old, possibly a week or longer, so it likely they contributed in large part to the bird's emaciated condition due to a reduction in foraging efficiency.
50970	Post Mortem	Preliminary		No	No	No	No	Anon2	Anon Org	Dunedin	11/06/2014	Invalid date	no transponder, no flipper band			1	0	0	1			Penguin Rehab, Otago	Fiordland Crested Penguin	Avian-Wildlife	Birds - Wildlife	Female		Subadult		Sent up frozen from Penguin Rehab. Captured 7th Feb, underweight and moulting. Vomiting, started on 25mg/day Baytril for 7 days and given dextrose solution only for two days then started on small feeds three times daily. Unknown date of death. Stored frozen.		Pathologist 3	This bird weighed 1.36kg, she was judged to be in good state of preservation and in poor body condition as there were no body fat reserves and the pectoral muscles were markedly atrophic. Over half the feathers were in the older, pre-moult stage. The vent feathers were covered in a moderate amount of khaki faeces. The proventriculus contained small amounts of watery, bile stained material. No oth…	10/06/2014	Limited histology pending	Samples from lung, heart, liver, spleen, kidney were fixed in formalin.		Liver frozen						Moult associated emaciation		The moulting prevented the penguin from swimming and thus from eating, which led to a severe state of malnutrition and emaciation that may have accounted for her death. No underlying diseases were noted in this bird, but samples were taken for histology.
51662	Post Mortem	Final		No	No	No	No	Anon2	Anon Org	Dunedin	09/02/2015	Invalid date	No band or microchip			1	0	0	1			Smaill's Beach, Otago	Fiordland Crested Penguin	Avian-Wildlife	Birds - Wildlife	Female		Subadult		Moulting. Found on Smaill's Beach, Dunedin, recently dead.		Pathologist 3	The bird weighed 3.27kg and was in good body condition, with good body fat reserves and pectoral muscle mass. The bird was in early moult, with replacement feathers in an advanced state of development but largely beneath the surface of the skin. The proventriculus and gizzard contained only bile stained sand. The liungs were diffusley deep red and oozed a large amount of blood-tinged frothy fluid…	04/02/2015	Lung: there is marked diffuse congestion. Liver: numerous Kupffer cells contain haemosiderin, with small numbers containing erythrocytes. Spleen: there is moderate congestion. Brain: there is marked congestion of the neuropil and leptomeninges. Sections of kidney, proventriculus, gizzard and intestine show no obvious abnormalities.			Liver and lung frozen					Uncertain cause of death			This bird was in good body condition, with ample subcutaneous body fat reserves; she was also in early moult. There were no signs of trauma and histological examination of the internal organs did not show any indication of an infectious disease process; the cause of death remains uncertain but I wonder if heat stress could have played a part in the death of this bird.
51685	Post Mortem	Final		No	No	No	No	Anon2	Anon Org	Hokitika	17/02/2015	Invalid date	None			1	0	0	1			West Coast	Fiordland Crested Penguin	Avian-Wildlife	Birds - Wildlife	Male		Juvenile		Found on the beach between Little Houhou creek and Arahura river 09/02/2015. Bearly able to lift head and struggling to breathe. The bird died 10/02/2015.		Pathologist 3	The bird weighed 2.27kg and was in poor body condition, with reduced pectoral muscle and minimal body fat reserves and there was a generalised pallor to the tissues. There was a large amount of clear, straw-coloured fluid within the pericardial sac, however the heart itself, apart from being slightly pale, appeared within normal limits. Both lungs were congested and oozed a large amount of frothy…	13/02/2015	Lung: there is marked hypercellularity of the intersittium due to infiltration with predominantly mononuclear cells (with a smaller number of heterophils), a small number of which are haemosiderin-containing macrophages. The interstitium is also expanded by fairly large amounts of whispy, pale eosinophilic material. There are small numbers of organisms with a morphology consistent with Plasmodium…			frozen liver			PCR of the lung (formalin-fixed, paraffin embedded) was positive for Plasmodium elongatum and negative for both Toxoplasma and Leucocytozoon.		Emaciation Avian Malaria			This bird was very skinny but was also infected with the protozoal organism Plasmodium, the causative agent of Avian Malaria, a disease spread by mosquitoes. I think the main reason for the the bird's emaciated state is due to a lack of foraging (being a juvenile bird, they don't always know the best places to forage, and in some years the amount of prey available is reduced). This has likely the…
52246	Post Mortem	Final		No	No	No	No	Anon2	Anon Org	Palmerston North	16/07/2015	Invalid date				1	0	0	1			Wildbase Ex Haast	Fiordland Crested Penguin	Avian-Wildlife	Birds - Wildlife	Female		Adult		Transported viua aircraft to Wildbase with severely damaged right eye; the bird was euthanased. Cosmetic post mortem requested.		Pathologist 3	The bird weighed 2.27kg and was in poor body condition, with reduced skeletal muscle mass and body fat reserves. Much of the anterior surface of the right eye was covered in loosely adherent tags of soft, firable yellow material which obscured the the limus, cornea and pupillary visualisation. On cut surface the normal structures of the anterior and posterior chambers, as well as most of the corn…	15/07/2015	Right eye: the normal architecture of the anterior and posterior chambers are obliterated and replaced by large amounts of proteinacous fluid, fibrin and haemorrhage admixed with large numbers of viable and degenerate heterophils. Except at the limbus, the central parts of the cornea are absent and replaced by the aforementioned material as well as scattered colonies of gram postitive, pleomorphi…								Right eye: severe subacute heterophilic and bacterial anterior uveitis, keratitis and phacolysis with corneal rupture			A likely scenario is that the right eye has suffered a traumatic perforating corneal injury which has introduced a bacterial infection into the eye. This has caused severe damage to the lens which will have leaked large amounts of lens protein stimulating even more inflammation. The combination of inflammation and bacterial toxins have destroyed the cornea and many of the normal structures of the…
52534	Post Mortem	Final		No	No	No	No	Anon2	Anon Org	Dunedin	22/09/2015	Invalid date	None			1	0	0	1			Karitane Beach, Otago	Fiordland Crested Penguin	Avian-Wildlife	Birds - Wildlife	Male		Adult		Found dead on Karitane Beach 16/09/2015. Due to a miscommunication at Massey the seal was not post mortemed until 22/09/2015.		Pathologist 3	Poor body condition (BCS 1/5) significant atrophy of the pectoral muscles. Multiple lacerations and skin defects to the dorsal surface of both fee. Lacerated tendons visible through lacerations and both hock joints were unstable with medial collateral ligaments disrupted. Skin is generally fragile and starting to decompose. There was no evidence of inflammation or attempted healing of these skin …	22/09/2015	Liver: numerous Kupffer cells contain haemosiderin. Autolysis and freeze-thaw artifact precludes further critical evaluation. Kidney: multiple proximal tubular epithelial cells contain intracytoplasmic pigment resembling haemosiderin or multiple variably-sized eosinophilic, intracytoplasmic droplets. Many tubules also contain multiple, variably-sized eosinophilic, refractile spheriods within thei…								Emaciation			This bird was emaciated, but there did not appear to be an obvious underlying disease process that would explain the reduced body condition. There was a small wound under the chin but it appeared to be in the healing stages and appeared unlikely to have impeded the bird's ability to forage, unless it was causing an issue with water-proofing. The wounds to the feet appear to have been inflicted ei…
52586	Post Mortem	Final		No	No	No	No	Anon2	Anon Org	Hokitika	01/10/2015	Invalid date	Henry			1	0	1	1			Jackson Bay, West Coast	Fiordland Crested Penguin	Avian-Wildlife	Birds - Wildlife	Female		Adult		Henzo, a Fiordland crested penguin that has been cared for by Wellington Zoo,s The Nest for the past few months. On presentation earlier this year a full work-up was performed and he was treated for potential aspergillosis as well as bacterial causes of respiratory disease. His respiratory signs were reasonably mild and resolved reasonably fast. Repeat diagnostics (blood tests and x-rays) indicat…		Pathologist 3	The biurd weighed 3.29kg and was in good body condition, with good pectoral muscle mass and good body fat reserves. The lungs were mottled deep red and oozed a large amount of red-stained frothy material from the cut suface. All but one section of lung floated in formalin. The proventriculus/gizzard contained a small amount of chuckny-to-pasty mucoid green material admixed with a small number of …	01/10/2015	Lung: there is marked diffuse congestion and the majority of air-capillaries and parabronchi are filled with either homogenous, eosinophilic material or pale eosinophilic, granular material. There are several large lymphoid aggregates within the pleural adipose as well as smaller, scattered perivascular, peribronchial and periparabronchial lymphoid infiltrates; pyknotic debris is often visible wi…	Lung (1) No aerobic organisms isolated (2) Scant mixed growth Clostridium perfringens CASE NO : P19535		Liver, lung, spleen and kidney were frozen					Acute myocardial necrosis with pulmonary oedema and congestion			Despite the freeze-thaw artifact, histology of the internal organs, including the brain, showed no evidence of any underlying chronic disease or any signs of an acute infectious process such as Avian Malaria, Toxoplasmosis or Leucocytozoon. On gross post mortem the lungs were deep red and oozed frothy fluid and the histology of the lung is consistent with pulmonary oedema (fluid on the lungs); th…
52687	Post Mortem	Final		No	No	No	No	Anon2	Anon Org	Hokitika	02/11/2015	Invalid date	None			2	0	2	2			West Coast	Fiordland Crested Penguin	Avian-Wildlife	Birds - Wildlife	Unknown		Subadult		Found dead Hokitika Beach 22/10/2015. Has been frozen.		Pathologist 3	The bird was not weighed as it was missing the majority of the cooemic organs and some skeletal muscle from both legs via a large defect in the ventral abdominal area, however the was a marked reduction in the amount of pectoral muscle mass. The distal left limb was absent from the level of the distal left tibiotarsus; this bone was devoid of soft tissue and the transection was relatively clean/s…	29/10/2015									Emaciation Extensive scavening			This bird was emaciated and the internal organs had been removed via a defect in the abdominal wall which is likely the result of scavenging from another avian species. The distal part of the left limb was missing but this has likely also occured during scavenging. Because of the absence of internal organs we could not determine if underlying disease was the reason for the bird's poor body condit…
52688	Post Mortem	Final		No	No	No	No	Anon2	Anon Org	Hokitika	29/10/2015	Invalid date	None			2	0	2	2			West Coast	Fiordland Crested Penguin	Avian-Wildlife	Birds - Wildlife	Female		Subadult		Found on 12 mile beach on the 12/12/2014 euthanased 15/12/2014. Has been frozen.		Pathologist 3	The bird weighed 1.654kg and was in poor body condition. A full skin thickness laceration was present on the right foot over the lateral side of midtibiotarsus. Exudate was present around the wound. There was no muscle or tendon damage involved. The edges of the wound showed evidence of epithelisation. Skin thickening and necrosis was present over digits 2 and 3 particularly over the joints. The …	29/10/2015		not performed							Traumatic lacerations to both feet Emaciation Air sacculitis			The lacerations appeared chronic in duration as there was some healing of the skin evident. The wounds on the left foot are indicative of dragging the foot suggesting there was likely a loss of nerve function in that foot. The penguins ability to hunt would have been impaired resulting in the emaciation. The air sac infection likely occured secondarily as a result of the foot wounds and subsequen…
52781	Post Mortem	Final		No	No	No	No	Anon2	Anon Org	Hokitika	02/12/2015	Invalid date	None			1	0	1	1			9 Mile Beach, Charleston	Fiordland Crested Penguin	Avian-Wildlife	Birds - Wildlife	Female		Adult		Three Fiordland Crested Penguins were submitted frozen on behalf of Kerry-Jane Wilson from the West coast Penguin Trust (52781-52783). Penguin 52781 was found dead on 9 mile beach, Charleston 1.5km from the southern end of the beach on the 22nd of September 2015. Bill L. 45.2mm W 19.0mm D 23.1mm. Flipper 172mm. Weight 1800gm.		Pathologist 3	The penguin weighed 1.72kg and was in poor body condition, with reduced pectoral muscle mass and minimal body fat reserves. The internal organs were in an advanced state of decomposition.	02/12/2015									Emaciation			This bird was very emaciated, but unfortunately, due to the advance state of decomposition of the internal organs a cause for the emaciation could not be determined. There was no evidence of predation or trauma.
52782	Post Mortem	Final		No	No	No	No	Anon2	Anon Org	Hokitika	02/12/2015	Invalid date	None			1	0	1	1			9 Mile Beach, Charleston	Fiordland Crested Penguin	Avian-Wildlife	Birds - Wildlife	Male		Adult		Three Fiordland Crested Penguins were submitted frozen on behalf of Janet Doe from the Penguin Alliance. Penguin was found dead on the 21st of September 2015 approximately 500m south of Totera River on Nine Mile Beach in Charleston. Bill L. 46.7mm W 17.0mm D 27.6mm Flipper 178mm Weight 2025gm		Pathologist 3	The penguin weighed 1.99kg and was in poor body condition, with reduced pectoral muscle mass and minimal body fat reserves. The internal organs were in an advanced state of decomposition.	02/12/2015									Emaciation			This bird was very emaciated, but unfortunately, due to the advance state of decomposition of the internal organs a cause for the emaciation could not be determined. There was no evidence of predation or trauma.
52783	Post Mortem	Final		No	No	No	No	Anon2	Anon Org	Hokitika	02/12/2015	Invalid date	None			1	0	1	1			West Coast	Fiordland Crested Penguin	Avian-Wildlife	Birds - Wildlife	Unknown		Adult		Three Fiordland Crested Penguins were submitted frozen on behalf of Janet Doe from the Penguin Alliance. Penguin was in the freezer and submitted with the other two found on the beach. No details on date or location were submitted, however it was believed to have been found within the last two months.		Pathologist 3	The penguin weighed 2.055 kg and was in poor body condition, with reduced pectoral muscle mass and minimal body fat reserves. The internal organs were in an advanced state of decomposition. There was a 4cm, well-demarcated region of scar tissue (healed wound) overlying the ventral aspect of the thorax on the right side.	01/12/2015									Emaciation			The wound overlying the thorax was almost completely healed, however may have reduced the bird's waterproofing ability and decreased its ability to forage for extended periods contributing to the bird's emaciated state.
52977	Post Mortem	Final		No	No	No	No	Anon2	Anon Org	Dunedin	29/02/2016	Invalid date	None			1	0	1	1			Molyneux Bay, Otago	Fiordland Crested Penguin	Avian-Wildlife	Birds - Wildlife	Female		Adult		Picked up 20/02/2016 post moult with large wound to right foot, euthanased 21/02/2016 by vet.		Pathologist 3	The bird weighed 3.72kg and was in moderate body condition. There were extensive and coalescing areas of deep ulceration over the lateral hock extending distally to involve large areas of cranial aspects of the 2nd, 3rd and 4th digits of the left foot. Ulcerated areas were irregularly raised, dull and mottled yellow to red; the distal condyle of the 2nd phalanyx of the 3rd digit was exposed, dull…	24/02/2016									Euthanasia due to severe ulceration, chondro- and osteonecrosis of the left foot			This bird had severe damage to the left foot. The cause of the initial injury is uncertain as the wounds appear to have been there for a period of time and have become secondarily infected. The infection was severe and deep, involving the articular cartilage and bone of at least three phalanges of the 3rd digit and it is likely others were similarly affected. Euthanasia was the only humane option.
52979	Post Mortem	Pending		No	No	No	No	Anon2	Anon Org	Dunedin	29/02/2016	Invalid date	None			1	0	1	1			Otago	Fiordland Crested Penguin	Avian-Wildlife	Birds - Wildlife	Female		Juvenile		Flipper injury. Sent frozen 19th Feb 2016.		Pathologist 3	The bird weighed 2.90kg and was in poor to moderate body condition; approximately 80% of the feathers were downy. The distal 40mm of the left flipper was absent, near the level of the mid-carpal region. The stupm was slightly swollen, dry and black. The proventriculus contained a small amount of partially digested white "meaty" material. No other abnormalities were noted on gross post mortem.	24/02/2016									Euthanasia due to traumatic flipper amputation
53012	Post Mortem	Final		No	No	No	No	Anon2	Anon Org	Dunedin	14/03/2016	Invalid date	None			1	0	1	1			Kaka Point, Otago	Fiordland Crested Penguin	Avian-Wildlife	Birds - Wildlife	Female		Subadult		Euthanased by vet for lameness on both feet, 28/02/2016.		Pathologist 3	The bird weighed 3.095kg and was in moderate body condition. There was marked and fairly firm and circumferential swelling of the right hock joint which extending for a short distance both proximally and distally. There was a laceration to the medio-plantar aspect of the right hock which had raised thickened margins and was plugged with dry caseous yellow material. The tendons running over the pl…	02/03/2016		bones in formalin							Euthanasia due to severe arthritis/osteomyelitis and tenosynovitis of the right hock			There was an old injury to the medial and plantar aspect of the right hock which had resulted in severe infection of the hock joint, with loss of both cartilage and bone as well as infection extending up and down the associated tendon sheaths.
53776	Post Mortem	Final		No	No	No	No	Anon2	Anon Org	Hokitika	07/09/2016	Invalid date	Purple No 1 Tag on foot			1	0	1	1			South Beach (near Cycleway), Hokitika	Fiordland Crested Penguin	Avian-Wildlife	Birds - Wildlife	Female		Adult		The Fiordland Crested Penguin was found a few meters away from the cycleway with blood present in two places on the feathers. Bird has been frozen.		Pathologist 3	The bird weighed 1.671 kg and was in a very poor body condition, with a very prominent keel and poor muscle mass. Subcutaneous and intra-coelomic fat reserves were absent. There were several fairly superficial, healed linear abrasions on the dorsal aspect of both feet. Both the liver and spleen were pale and uniformly shrunken. The proventriculus contained approximately 30 ml of a flocculent flui…	07/09/2016	Liver: diffusely, hepatocytes contain moderate amounts of brown, granular intracytoplasmic pigment resembling iron in the form of haemosiderin; numerous Kupffer cells contain similar pigment. Spleen: moderate numbers of haemosiderin-laden macrophages are scattered throuhgout the parenchyma. Bearing in mind the freeze-thaw artifact sections of lung, heart and kidney show no obvious abnormalities.	limited histo samples taken							Starvation and emaciation			This bird was female and was very skinny; there were no obvious signs of trauma, including puncture wounds, broken bones or torn muscles. Histology did not reveal any obvious underlying disease.
53777	Post Mortem	Final		No	No	No	No	Anon2	Anon Org	Hokitika	19/09/2016	Invalid date	Magenta No 2 Tag on foot			1	0	1	1			Southside, Hokitika	Fiordland Crested Penguin	Avian-Wildlife	Birds - Wildlife	Female		Subadult		Found dead on beach 03/07/2016. Bird was frozen.		Pathologist 3	The bird weighed 2.27kg and was in poor body condition, with a very prominent keel and poor muscle mass. Subcutaneous and intra-coelomic fat reserves were absent. Both the liver and spleen were pale and uniformly shrunken and black stained fluid was present within the proventriculus and segments of intestine. There were no other abnormalities noted on gross post-mortem.	07/09/2016		too autolysed, none taken							Starvation and emaciation			This bird was female and was very skinny; there were no obvious signs of trauma, including puncture wounds, broken bones or torn muscles. Histology of the internal organs organs was not performed due to decomposition.
53778	Post Mortem	Final		No	No	No	No	Anon2	Anon Org	Hokitika	19/09/2016	Invalid date	Octarine No 3 Tag on foot			1	0	1	1			Mananui Beach, High Tide Mark	Fiordland Crested Penguin	Avian-Wildlife	Birds - Wildlife	Male		Subadult		Found weak and emaciation, fed and treated with electrolyte supplements. Died after 2 days. Bird was frozen.		Pathologist 3	The bird weighed 1.94kg and was in poor body condition, with a very prominent keel and poor muscle mass. Subcutaneous and intra-coelomic fat reserves were absent. Both the liver and spleen were pale and uniformly shrunken and black stained fluid was present within the proventriculus and segments of intestine. There were no other abnormalities noted on gross post-mortem.	07/09/2016	Liver: numerous Kupffer cells contain similar pigment. Spleen: small numbers of haemosiderin-laden macrophages are scattered throuhgout the parenchyma. Bearing in mind the freeze-thaw artifact sections of lung, heart, kidney and adrenal gland show no obvious abnormalities.								Starvation and emaciation			This bird was male and was very skinny; there were no obvious signs of trauma, including puncture wounds, broken bones or torn muscles. Histology did not reveal any obvious underlying disease.
54172	Post Mortem	Final		No	No	No	No	Anon	Anon Org	Dunedin	24/01/2017	Invalid date	FXP1TT (Hospital I.D.#)			1	0	1	1			Papanui Beach, Otago	Fiordland Crested Penguin	Avian-Wildlife	Birds - Wildlife	Female		Juvenile		Found on Papanui Beach by Elm Wildlife Tours. Brought to Otago Polytechnic for assessment. Very thin, has dislocation of left hock. Very unstable joint and dragging foot. Unable to place normally and no deep pain or withdrawal response. Right eye is sealed closed by discharge. A gash was noted adjacent to the lateral canthus. Cleaned with saline and when able to visualise eye noted severe damage …		Pathologist 3	The bird weighed 3.76kg and was in moderate to good body condition. The cornea of the right eye was largely absent and had been replaced by a plug of moderately firm dull dry light yellow material. A small elliptical laceration was present near the lateral canthus. Post fixation sectioning of the right eye showed a similar plug of tissue replacing the cornea and structure of the anterior chamber;…	24/01/2017									Euthansia due to severe keratitis and panophthalmitis of the right eye and chronic tendinopathy of the cranialis tibialis of the left leg			There was severe damage to the right eye probably the result of penetrating trauma or laceration to the cornea with subsequent seconday infection. Most of the internal structures, including the lens had been destroyed- there will have been no vision in this eye and it was also likely very painful. One of the major tendons in the left leg has been injured- a segment of the tendon was very firm ind…
55225	Post Mortem	Final		No	No	No	No	Anon	Anon Org	Hokitika	07/11/2017	Invalid date	No ID			1	0	0	0			Pavinga, South Westland	Fiordland Crested Penguin	Avian-Wildlife	Birds - Wildlife	Female		Juvenile		Chick found dead in colony. Has facial growths.		Pathologist 3	765g. The body has been frozen. The chick has a bill length of 40mm, wing chord on 66mm, and afoot length of 105mm. There are mukltiple cvariably sized cutaneous nodular masses around both eyelids, the commissures of the bill, and a single large circular nodular mass of ~20mm encompassing the cranial half of the rhampotheca (upper bill) On sectioning the bill, the underlying sinus was unaffected …	07/11/2017	The histology of all organs is affected by freezing artefact. There is evidence of bacteraemia and septicaemia with small fibrin deposits, accumulations of heterophils and endothelial cells containing fine bacilli in the lungs, liver, kidney, spleen, heart, skeletal muscle and adrenal gland. The bursa of Fabricius is depleted and there is lympholysis of remaining lymphopoietic cells. The skin of …						Poxvirus PCR positive and sequencing shows a penguin pox (99% similarity) from Argentina (Magellanic P) and Antarctica (Southern Giant petrel), Midway Is (Albatross) _ Clade Group A3		1. Cutaneous avipoxvirus - A3 clade 2. Bacteraemia and septicaemia	Cutaneous poxvirus		The lesions on this chicks face are consistent with poxvirus spread by biting insects, and this is confirmed by characteristic histological changes and molecular techniques. Poxvirus is abundant in NZ avifauna and while this is the first case of likely cutaneous pox in a NZ penguin no special precautions by field staff are required other than routine cleaning and disinfection of gear between hand…
55277	Post Mortem	Final		No	No	No	No	Anon	Anon Org	Haast	23/11/2017	Invalid date	Wild			1	1	1	1	Coastline	Wild	Haast Beach, Westland	Fiordland Crested Penguin	Avian-Wildlife	Birds - Wildlife	Male		Adult		Was seen the previous evening (19/11/17) “not well” on beach. Was found dead this morning freshly dead. The weather has been sunny and warm.		Pathologist 3	The bird weighed 2.03kg and was emaciated body condition. The bone marrow was dark red and had started to be metabolised. The entire length of the gastrointestinal tract contained scant dark brown to black digesta – melaena. The urates were green. No other gross abnormalities detected.	22/11/2017	Lung: there are small numbers of haemosiderin-laden macxrophages scattered throughout the interstitium. Liver: large numbers of Kupffer cells contain haemosiderin while most hepatocytes appear slightly smaller and contain a small amount of similar material. Portal areas contain increased numbers of mononuclear cells and immature granulocytes (likely EMH). Spleen: moderate numbers of haemosiderin-…								Emaciation and starvation			This bird was emaciated with melaena through the gastrointestinal tract which supports starvation. Histology of the internal organs did not reveal any obviuos underlying disease that would explain the bird's emaciated boy condition.
55533	Post Mortem	Final	Department of Conservation	No	No	Yes	Yes	Anon	Anon Org3	Dunedin	01/03/2018	28/02/2018	Hospital ID 1800			1	1	1	1	Coastline	Wild	Harrington Point Otago	Fiordland Crested Penguin	Avian-Wildlife	Birds - Wildlife	Female		Subadult		The penguin was found on the beach post-moult surrounded by people. The penguin was noted to have severe injuries to the right foot, with chronic traumatic amputation of the medial toe. The hock felt fused on palpation, and the bird was in poor body condition. The bird was euthanased on the 25/2/18.		Pathologist 3	The penguin weighed 3.4kg and was in moderate body condition with moderate pectoral muscle mass and moderate amounts of intracoelomic fat reserves. There was severe swelling of the subcutaneous tissues of the right hock, with apparent fusion of the joint. Digit 2 was missing, with exposure of the articular aspect of the tarsometatarsus medially. There was casseous discharge overlying the bone in …	27/02/2018		slides cut and stained						X-rays of leg taken = severe osteomyelitis of the tibiotarsus and tarsometatarsus of the right hock. (x-rays taken for research)	Severe chronic foot wounds Euthanasia	Euthanasia due to severe and chronic foot wounds; 1) Traumatic amputation 2nd digit of the right foot 2) Osteochondritis of the right hock		The appearance of the wounds of the right foot is consistent with severe, chronic traumatic injuries that have become infected secondarily. Post mortem x-rays confirmed osteomyelitis of the tibiotarsus and tarsometatarsus of the right leg associated with these chronic injuries.
55549	Post Mortem	Final		No	No	No	Yes	Anon	Anon Org3	Dunedin	01/03/2018	22/03/2018	None			1		1	1	Coastline	Wild	Papanui Beach, Otago	Fiordland Crested Penguin	Avian-Wildlife	Birds - Wildlife	Female		Juvenile		The penguin was found washed up dead on Papanui Beach. The bird was only part way through moult, and weighed 2.3kg. The bird was frozen prior to submission.		Pathologist 3	The penguin weighed 2.38kg and was in poor body condition with minimal pectoral musculature and no intracoelomic or subcutaenous fat reserves. The bird had 50% feathers in full moult. The eyes were missing and there was moderate decomposition of all internal viscera. The proventriculus and gastrointestinal tract contained melaena. The lungs were deep red in colour. All other internal organs were …	01/03/2018	Lung: there is marked congestion. Liver: large numbers of Kupffer cells contain haemosiderin. Spleen: large numbers of haemosiderin-laden macrophages are scattered throughout the parenchyma. Sections of heart and kidney show no obvious abnormalities.								Starvation and emaciation			This was a juvenile female penguin in poor body condition. There was digested blood present within the proventriculus and intestines, which occurs in birds during severe emaciation and starvation. It is likely that this bird did not have sufficient reserves to moult, and subsequently starved to death. Histology of the internal organs did not reveal any lesions that would suggest and Avian Malaria…
55581	Post Mortem	Final		No	No	No	No	Anon	Anon Org3	Oamaru	16/03/2018	16/03/2018	None			1		1	1	Coastline	Wild	Beach Road, Oamaru	Fiordland Crested Penguin	Avian-Wildlife	Birds - Wildlife	Male		Juvenile		Found dead 06/03/2018.		Pathologist 3	The bird weighed 1.90kg and was in very poor body condition, with reduced (and pale) pectoral muscle mass and minimal body fat reserves. The internal organs were in a fairly advanced state of decomposition but the proventriculus contained melaena stained mucus and no pebbles.	07/03/2018									Starvation and emaciation			This was a juvenile male penguin in very poor body condition. Unfortunately the internal organs were too decomposed to perform any further tests.
55600	Post Mortem	Final		No	No	No	Yes	Anon	Anon Org3	Dunedin	14/03/2018	14/03/2018	None			1		1	1	Coastline	Wild	Sandfly Bay	Fiordland Crested Penguin	Avian-Wildlife	Birds - Wildlife	Female		Juvenile		Seen alive but subsequently found dead 27/02/2018. Frozen prior to submission.		Pathologist 3	The bird weighed 1.727kg and was in poor body condition, with reduced and pale pectoral muscle mass and minimal body fat reserves. There was a small amount of straw-coloured fluid within the coelom and the lungs were congested and oedematous. Both the liver and spleen were uniformly shrunken and pale. The proventriculus contained several pebbles and some bile stained grass-like material. No other…	08/03/2018	Lung: there are slightly increased numbers of heterophils within the interstitium. Liver: large numbers of Kupffer cells contain haemosiderin. Spleen: there is lymphoid depletion with increased proximity of sheathed arterioles; large numbers of haemosiderin-laden macrophages are scattered throughout the parenchyma. Sections of heart and kidney show no obvious abnormalities.								Starvation and emaciation			This was a juvenile female penguin in poor body condition. Histology of the major organs did not reveal any obvious signs of any underlying disease that would explain the bird's emaciated state.
56622	Biopsy	Final		No	No	No	Yes	Anon	Anon Org3	Palmerston North	01/11/2018	01/11/2018	89654							Coastline	Wild	Wildbase ex West Coast	Fiordland Crested Penguin	Avian-Wildlife	Birds - Wildlife	Unknown		Adult		The penguin was admitted to Wildbase with a severe laceration over the dorsal aspect of the caudal vertebrae/pygostyle.		Pathologist 3	Biopsy of uropygial gland submitted in formalin.	24/10/2018	Sections are composed of normal uropygial gland.								Normal uropygial gland			There was no indication of any infection/inflammation with the sections examined.
56652	Post Mortem	Pending		No	No	Yes	Yes	Anon	Anon Org3	Dunedin	09/11/2018	Invalid date	1810			1		1	1	Coastline	Wild	Otago Peninsula	Fiordland Crested Penguin	Avian-Wildlife	Birds - Wildlife	Male		Adult		Originally found being tossed in the surf on 10 October. Admitted to hospital - weak and emaciated. Intensive care provided and slowly fed the bird to mitigate the effects of starvation Biochemistry normal, WCC normal, +++++ Leucocytozoon tawaki on blood smear. The bird improved and was deemed strong enough to go to rehab on 26th October. On the 2nd of November he was noted to be lethargic and no…		Pathologist 3	The bird weighed 3.206 kg (wet feathers and skin) and was in reduced body condition. Light red-stained mucoid material was present in the oral cavity and the skeletal musculature had a general pallor. There was red-tinged oedema over the ventral abdominal musculature. There was a ~5 mm in diameter full thickness perforation in the left lateral aspect of the proximal oesophagus which communicated …	08/11/2018	Pending									Unilateral pleuritis and airsacculitis Marked intracoelomic haemorrhage Subacute oesophageal perforation		The most remarkable gross findings was the large amount of clotted blood within the right abdominal airsac and clotted blood enveloping multiple loops of intestine. The source of the blood is not clear but may be due to damage to the vascular system (rather than a lacerated blood vessel or intestinal tract). Many of the organs, most noticeably the liver, were quite autolysed which could indicate …
56896	Post Mortem	Final	Department of Conservation	No	No	No	Yes	Anon	Anon Org3	Dunedin	30/01/2019	15/07/2019	No ID			1		1	1	Coastline	Wild	Aramoana Mole	Fiordland Crested Penguin	Avian-Wildlife	Birds - Wildlife	Female		Adult		Found dead at Aramoana Mole on 26/1/2019. On submission the bird was partially frozen.		Pathologist 3	The bird weighed 1.799 kg and was emaciated. Several old scars of variable size and shape were visible over the dorsal skin of both feet. A large number of maggots were in the oral cavity and across the ventral abdominal feathers. Very dark brown to black liquid through oesophagus and proventriculus. No fecal contents in the cloaca.	30/01/2019	Liver: large numbers of Kupffer cells contain haemosiderin. Spleen: there is a reduction in the amount of lymphoid tissue within increased proximity of sheathed arterioles. Moderate numbers of haemosiderin-laden macrophages are scattered throughout the parenchyma. Bearing in mind the freeze-thaw artifact, sections of lung and kidney show no obvious abnormalities.								Emaciation and starvation			This was an adult female penguin in poor body condition. Apart from some old healed wounds to the feet, there were no histological abnormalities that would explain her poor body condition. There was no obvious histological evidence of an Avian Malaria infection.
57034	Post Mortem	Final		No	No	No	Yes	Anon	Anon Org3	Dunedin	01/03/2019	11/03/2019	None			1		1	1	Coastline	Wild	Aramoana Beach	Fiordland Crested Penguin	Avian-Wildlife	Birds - Wildlife	Female		Adult		Bird found by DOC duty officer approximately 600 m past Keyhole Rock at Aramoana. Died shortly before collection on the 18th Feb, 2019. Was mid-moult with signs of injury and on left middle toe. Skinny.		Pathologist 2	The bird weighed 1.791 kg and was emaciated. Just distal to the left elbow, there was a triangular feather deficit across the caudal border of the wing. There was mild bruising over the lateral left elbow. The left lateral aspect of the thorax had a region of discrete, metaplastic feather growth. No associated injury could be clearly identified. Pododermatitis lesions were identified distally to …	01/03/2019	Lung: there is marked congestion. Liver: numerous Kupffer cells contain haemosiderin. Spleen: there is a reduction in the amount of lymphoid tissue with increased proximity of sheathed arterioles. Moderate numbers of haemosiderin-laden macrophages are scattered throughout the parenchyma. Adrenal gland: there is a subjective increase in the amount of cortical tissue as well as several foci of haem…								Moult-associated emaciation			This was an adult female penguin who unfortunately has not put on enough weight prior to entering the moult and has succumbed to emaciation. There were some minor abrasions to the feet but these are likely the result of weakness and stumbling secondary to being emaciated rather than the cause of the emaciation.
57035	Post Mortem	Final		No	No	No	Yes	Anon3	Anon Org3	Dunedin	01/03/2019	15/03/2019				1		1	1	Coastline	Wild	Taieri Beach	Fiordland Crested Penguin	Avian-Wildlife	Birds - Wildlife	Female		Subadult		Seen on the beach moulting for a few days before it died on 27th Feb, 2019. Brought in by member of the public.		Pathologist 2	The bird weighed 2.091 kg and was in poor body condition; there were minimal subcutaneous and abdominal fat reserves remaining. Approximately 50% of the feathers were currently moulting. Across the dorsal and plantar surfaces of both feet there were multiple small abrasions and wounds. Severe hydropericardium was identified. The lungs were bilaterally congested and oedematous. The liver and splee…	01/03/2019	Lung: there is marked congestion and both air-capillaries and parabronchi contain proteinaceous fluid and foamy macrophages. The interstitium is markedly hypercellular due to infiltration with predominantly mononuclear cells and fewer granulocytes; small numbers of the former contain intracytoplasmic pigment resembling haemosiderin. The is oedema of interlobular septae and a similar inflammatory …								Moult-associated emaciation with secondary Avian Malaria			The immunosuppression that can occur during the weight loss associated with moulting may have predisposed this penguin the Avian Malaria. This penguin was only half way through her moult and already in fairly poor body condition.
57557	Post Mortem	Final	Department of Conservation	No	No	No	Yes	Anon3	Anon Org3	Dunedin	02/07/2019	04/07/2019	Hosp ID 19746			1		1	1	Coastline	Wild	Allan's Beach	Fiordland Crested Penguin	Avian-Wildlife	Birds - Wildlife	Male		Subadult		Uplifted from Allan's Beach 29/03/2019, weak and underweight and with foot wounds. Did not improve with supportive treatment and died 04/04/2019. Frozen prior to submission.		Pathologist 2	The bird weighed 2.49 kg and was in poor body condition. There was extensive subcutaneous oedema along the ventral and (bi)lateral thoracic and abdominal area as well as the fascia over the pectoral muscles. The proventriculus contained a small amount of pasty khaki material. Lung changes were difficult to interpret in light of the freeze-thaw artifact. The liver and spleen were not obviously enl…	02/07/2019	Sections of lung, liver, spleen and kidney show too much freeze-thaw artifact to critically interpret. The section of heart shows no obvious abnormalities.								Emaciation			Histology of the internal organs showed too much freeze-thaw artifact to glean anymore information.
58204	Post Mortem	Final	Massey University	No	No	Yes	Yes	Anon3	Anon Org3	Palmerston North	02/12/2019	07/07/2020	674564			1			1	Coastline	Wild	Wildbase ex Northland	Fiordland Crested Penguin	Avian-Wildlife	Birds - Wildlife	Female		Adult		Found on the beach weak and unable to stand with a swelling over the left elbow. The swelling was lanced and caseous material was removed in the field. The bird was then sent up to Wildbase where it was found the left elbow was dislocated and replaced. Over 3 subsequent weeks the elbow remained reduced but osteolysis was evident on radiographs and worsened. The bird was euthanised due to the radi…		Pathologist 2	The bird weighed 2.48kg and was in fair body condition. There was a distended fibrous capsule around the left elbow filled with serosanguinous joint fluid. The articulate surface of the ulna, radius and humerus were dull and rough with crumbling edges. On cut surface of the humerus the epiphysis was sunken and injected. The liver was dark, edges rounded and oozing on cut surface. The spleen was n…	26/11/2019	Lung: there is marked congestion. Within the interstitium and small caliber blood vessels mononuclear cells containing a intracytoplasmic spherical basophilic body that peripheralizes the nucleus can often be observed (likely Leucocytozoon gametocytes). Heart: cardiomyocytes often contain small amounts of perinuclear granular brown pigment, likely lipofuscin. Liver: large numbers of Kupffer cells…								Euthanasia due to severe chronic osteoarthritis of the left elbow Leucocytozoonosis			The changes in the left elbow were severe and chronic. This bird also had an infection with the protozoan Leucocytozoon; gametocytes were visible within circulating monocytes and two megaloshizonts were present in the smooth muscle wall of a leptomeningeal artery. Histological changes within the heart and adrenal gland suggest this was an older bird.
58329	Post Mortem	Final	Other	No	No	Yes	Yes	Anon3	Anon Org3	Christchurch	28/01/2020	04/02/2020	None			1		1	1	Coastline	Wild	Flea Bay	Fiordland Crested Penguin	Avian-Wildlife	Birds - Wildlife	Female		Subadult		Had been in rehab from 12-20/01/2020 as underweight during the moult. Released into Flea Bay 20/01/2020 and found dead 22/01/2020.		Pathologist 2	The penguin weighed 3.24 kg and was in moderate to good body condition. There were a small number of downy feathers over the back of the neck and top of the head. There was marked oedema of the subcutaneous tissues and fascia over the ventral abdomen and caudal thorax. There was a moderate amount of clear straw-coloured fluid within the pericardial sac. The lungs were diffusely deep red and oozed…	24/01/2020	Lung: the interstitium is markedly hypercellular due to infiltration with large numbers of mononuclear cells (predominantly macrophages) and fewer heterophils. There is marked congestion and most of parabronchi and their adjacent air capillaries contain proteinaceous fluid; lymphatics within interlobular septae are ectatic. There are multiple deposits of fibrin within the interstitium. Liver: lar…			no samples frozen					Histiocytic pneumonia, hepatitis and splenitis with large amounts of intra-histiocytic pigment: presumptive Avian Malaria			Although Plasmodial organisms were difficult to see on histology of the internal organs this is likely due to this penguin dying during the sexual stage of the Plasmodium. The sexual stages (which are the final stages of development) of Plasmodium only occur in the red blood cells (erythrocytes) and these are not readily visible on histology. The sexual stage results in destruction of Plasmodial-…
58367	Post Mortem	Final	Other	No	No	No	No	Anon3	Anon Org3	Dunedin	25/06/2020	29/06/2020	200218			1		1	1	Coastline	Wild	Tomahawk Beach	Fiordland Crested Penguin	Avian-Wildlife	Birds - Wildlife	Male		Subadult		Amputation of the left flipper, increased respiratory effort. Died in hospital 10/02/2020.		Pathologist 2	The bird weighed 2.44 kg (wet) and was in moderate body condition. The distal third of the left flipper was missing at the level of the radio-carpal joint; the wound appeared nicely healed. There was feather regrowth along the ventral neck, chest and abdomen. Although the right adrenal gland was present, the cranial and middle lobes of the right kidney were absent. The lungs were diffusely deep r…	13/02/2020	Lung: there is marked congestion while small to moderate numbers of parabronchi and adjacent air-capillaries contain small amounts of proteinaceous fluid. Several of these parabronchi contain small numbers of squames and rod-shaped bacteria; there is no associated inflammatory response. Heart: there is myocardial congestion. Liver: there are areas of centrilobular and subcapsular sinusoidal conge…		Lung (1) Light growth of Alpha haemolytic Streptococci (2) Moderate growth of Citrobacter species (3) Moderate mixed growth CASE NO : P20046						Uncertain cause of death (see comments)			It's unclear how long the bird was is respiratory distress from the history. Histology of the lung showed marked congestion and some oedema along with the presence of a small number of squames which could indicate a possible aspiration which will have resulted in death within a few minutes. Interestingly this bird was missing part of the right kidney, possibly a congenital issue rather than atrop…
58392	Post Mortem	Final	Department of Conservation	No	No	Yes	Yes	Anon3	Anon Org3	Haast	21/02/2020	24/02/2020	None			1		1	1	Coastline	Wild	Westland	Fiordland Crested Penguin	Avian-Wildlife	Birds - Wildlife	Female		Adult		Found on beach, unable to move properly. Given oral fluids. Sedated with midazolam IM to examine wounds. Euthanised due to the extent of trauma 18/02/2020.		Pathologist 2	The bird weighed 2.90 kg and was in poor-fair body condition with reduced pectoral muscle mass but with some remaining subcutaneous and visceral fat reserves. Both legs contained severe chronic lacerations to the dorsal aspect of the feet. The left leg contained a large 25 x 25 mm circular wound overlying the distal tibiotarsus, which extended medially into the inguinal region for a length of 45 …	21/02/2020		Histopathology samples taken of affected tendons.							Euthanasia due to severe chronic lacerations of both feet involving rupture of major extensor tendons infections of both hock joints			This bird's injuries were likely a result of a marine predation event (possibly shark or barracouta). Major extensor tendons in both feet had either ruptured or were necrotic and infection had been introduced into both hock joints; euthanasia was the humane option. This was an adult female penguin.
58455	Post Mortem	Final	Other	No	No	Yes	No	Anon3	Anon Org3	Dunedin	03/03/2020	03/03/2020	Hosp. ID 200266			1		1	1	Coastline	Wild	Papatowai, Southland	Fiordland Crested Penguin	Avian-Wildlife	Birds - Wildlife	Female		Juvenile		Suspected dislocation of right hock which was confirmed on radiographs. Also chronic traumatic injuries to toes on right foot due to dragging of this foot. Euthanased due to chronicity of the injury 24/02/2020.		Pathologist 2	The bird weighed 3.344 kg and was in moderate body condition, with slightly reduced pectoral muscle mass but fairly good body fat reserves. There was a quite marked outward/lateral deviation (valgus) of the right tarsometatarsus in relation to the right tibiotarsus. This was due to a subluxtion of the right hock joint resulting in the medial condyle of the right distal tibiotarsus lying outside t…	02/03/2020									Euthanasia due to chronic subluxation of the right hock (with secondary degenerative joint disease)			The medial condyle of the right distal tibiotarsus had popped out of the hock joint which had resulted in the joint capsule reforming within the intercondylar space permanently excluding the medial condyle from the joint. There was extensive loss of articular cartilage from the lateral condyle, which in areas appeared to have eroded down to the subchondral bone. With the degree of irreversible de…
58569	Post Mortem	Final	Department of Conservation	No	No	No	No	Anon3	Anon Org3	Westport	20/03/2020	21/07/2020				1		1	1	Coastline	Wild		Fiordland Crested Penguin	Avian-Wildlife	Birds - Wildlife	Unknown		Adult		Found dead on Heaphy Beach, northern Buller on 22/02/20. No notable external injuries and body condition appears good.		Pathologist 2	The bird weighed 3.842 kg and was in good body condition with good pectoral muscle mass and good body fat reserves. The internal organs were in an advanced state of decomposition. The proventriculus and ventriculus were empty.	20/03/2020									Unknown cause of death			The bird was in good body condition and there was no evidence of external trauma. The internal organs were too rotten to carry out any further testing, determine the sex or a cause of death.
25076	Post Mortem	Final		Yes	No	No	No	Anon3	Anon Org3	Auckland	18/03/1996	Invalid date	81			0	0	0	0				King Penguin	Avian-Wildlife	Birds - Wildlife					This bird was part of a consignment of 20 birds from Seaworld in America. Several birds were showing some signs of illness and were treated with Baycox after oocysts were found. They were treated also with tribactril as they were still positive on faecal flotation. This appeared to cause some lethargy and blood in faeces. One bird subsequently died of Aspergillosis and another developed a skin re…		Pathologist 2	There were aspirated stomach contents within the trachea. The lungs looked healthier than a previous bird and "had a pink colouration". Petechial haemorrhages were seen on the heart and liver. There was some bruising and haemorrhage on the stomach wall - possibly related to the endoscopy. The liver was enlarged with rounded edges and had a green discolouration. The kidney was green in colour. Pet…		Gastrointestinal system - Liver, there is mild to moderate intralobular recent focal and individual non-inflammatory hepatocellular necrosis. There is possible moderate sinusoidal siderosis. There is erythro-phagocytosis with portal siderotic macrophages. There is also moderate portal bile ductule proliferation and fibrosis. No inclusions were seen. Pancreas - NSF Proventriculus, there is a lymph…								1. Mild to moderate intralobular recent focal and individual non inflammatory hepatocellular necrosis. 2. Moderate portal bile ductule proliferation and fibrosis. 3. Recent extensive subepicardial and interstitial haemorrhage and focal non infl			The changes in the liver are consistent with a toxic insult. There was a report of nephrosis and death in a reptile folllowing sulphonamide treatment. Sulphonamides can cause skin rashes in susceptible humans. If the mass on the neck was taken from an area close to the jugular vein it is possible that this is a reaction from the needle after blood was taken.
51726	Post Mortem	Final		No	No	No	No	Anon3	Anon Org3	Dunedin	03/03/2015	Invalid date	None			1	0	0	1			St Claire, Otago	Rockhopper Penguin	Avian-Wildlife	Birds - Wildlife	Female		Juvenile		Found alive 15/02/2015 on St Claire Beach- still had strands of down over the head and neck. Taken to Penguin Rehab (weight 1.20kg), rehydrated and feed, died 22/02/2015.		Pathologist 2	The bird weighed 877 grams and was in very poor body condition. There was serous atrophy of the epicardial fat and both the liver and kidneys were uniformly shrunken and pale while the gall bladder was moderately distended with bile. The proventriculus contained a small amount of bile-stained mucus. No other abnormalities were noted on gross post mortem.	24/02/2015	Thyroid gland: the majority of follicles contain small to moderate amounts of colloid and follicles are lined by cuboidal epithelial cells; there is minimal endocytosis. Liver: large numbers of Kupffer cells contain haemosiderin and there is often ectasia of bile ducts. Spleen: there is depletion of lymphoid tissue with increased proximity of sheathed arterioles. There are small numbers of macrop…		A formalin-fixed, paraffin-embedded section of intestine was negative for Herpes on PCR				A formalin-fixed, paraffin-embedded section of intestine was negative for Herpes on PCR.		Moult-associated emaciation/starvation Intestine (distal): crypt loss with regeneration and lymphoid atrophy Spleen and Bursa: lymphoid atrophy			This bird was very skinny and most of this can probably be attributed to a less than optimal body weight prior to the moult, however there were also some interesting changes in the intestine that could have also contributed in part to the emaciated state. In parts of the intestine there has been damage to the lining which could have resulted in malabsoprtion of nutrients, but since the bird will …
54484	Post Mortem	Preliminary		No	No	No	No	Anon3	Anon Org3	Otago	27/04/2017	Invalid date	None			1	0	0	0			Moeraki Boulders, Coastal Otago	Rockhopper Penguin	Avian-Wildlife	Birds - Wildlife	Female		Subadult		The penguin was found underweight during moult (2.1kg) at Moeraki Boulders Beach on the 3/4/17. The penguin was transported to Penguin Hospital and given clavulox, nizoral, and gaviscon orally. The penguin died during hospitalisation on the 14/4/17 and was frozen prior to submission on the 20/4/17.		Pathologist 2	The bird weighed 1.85kg and was in very poor body condition with no subcutaneous fat reserves and poor musculature. The bird was in mid moult, with 75% of the feathers still to moult. There was a full thickness tear of the distal webbing of the right foot between digits 3 and 4. This tear was ellpitical in shape, 1cm long with a rim of yellow discolouration surrounding the wound circumference. Th…	24/04/2017	Pending				No coccidial oocysts or helminth eggs/larvae found on faceal exam.	Faeces submitted				Moult associated emaciation		The likely cause of death for this penguin is emaciation and moult arrest. The penguin was in very poor body condition, and mid moult. Therefore, it is likely that this bird was unable to gain sufficient weight in preparation for moulting and so did not have enough reserves to survive and complete the moulting process. The moult likely arrested due to insufficient energy reserves, preventing the …
44622	Post Mortem	Final		No	No	No	No	Anon3	Anon Org3	Oamaru	15/03/2010	Invalid date	Princess			1	0	0	1			Ashburton, Otago Coastal Conservancy	Royal Penguin	Avian-Wildlife	Birds - Wildlife	Male		Adult		The bird was picked up alive and taken home by a member of the public, then eventually handed over to DoC staff. The animal died (was not euthansed).Royal penguin is a form of the Macaroni penguin (Eudyptes chrysolophus)		Pathologist 2	The bird weighed 2kg and was in extremely poor body condition, with a prominent keel, and no subcutaneous, intracoelemic, and pericardial fat reserves. He was in a good state of preservation. The oesophagus and gizzard contained a moderate amount of grey feed slurry. The proximal trachea also contained a small amount of similar material. The remainder of the intestinal tract was largely devoid of…	12/03/2010	Proventriculus: there is marked dilation (~10mm in diameter) of a proventricular gland due to the presence of a large adult nematode. The cuticle and muscular layers of the nematode are absent or appear degenerate while the interior is composed of numerous round to oval, thick-walled, embryonated and non-embyronated eggs surrounded by lakes of amorphous eosinopilic material. The mucosal lining of…				Faecal exam showed 23,000 coccidial oocysts per gram.			Liver and kidney frozen.	Severe emaciation Severe intestinal coccidiosis Parasitic proventriculitis			Histological examination of the proventriculus showed a large nematode buried deep within one of the glands; it is inducing a mild inflammatory reaction. The nematode is likely belongs to the family Anasakis, and will have contributed to this animal's debilitated state. Faecal exam showed very large numbers of coccidial oocysts; also likely a large contributor to this animal's poor condition.
49412	Post Mortem	Final		No	No	No	No	Anon3	Anon Org3	Wellington	12/04/2013	Invalid date				1	0	0	0				Royal Penguin	Avian-Wildlife	Birds - Wildlife	Male		Juvenile		History/Circumstances of Death: Found emaciated and dehydrated on a beach in Wairapa. Blood results indicate renal failure. Also very poor BCS (2/9). Had gone ashore to moult. The moult appears to be arrested due to poor nutritional status.		Pathologist 2	External Findings: A museum post mortem was performed. Very poor body condition score (2/9) with prominent keel, hips and spine. Moulting. Body Condition:Poor \tHydration: Moderate\tFat Stores: Poor\tMuscle mass:Poor Internal findings: Respiratory: Congested and filled with red, serous fluid. Digestive: Proventriculus empty except for a few squid beaks (in yellow-eyed penguins, the presence of sq…	19/02/2013	In the liver, the hepatic sinusoids are distended with bile. There are occasional coccidial organism in hepatocytes and endothelial cells but these are not associated with inflammation and are probably highly host adapted. In the intestine there are large meronts (probably coccidial, but leucocytozoon is possible?), and also smaller immature meronts and gamonts in lower sections of the intestine …	Several samples taken for histopathology.		N/A		n/a			1. Starvation/emaciation 2. Coccidial enteritis 3. Hepatic coccidiosis	Renal failure and likely/possibly progressed to full organ failure due to malnourishment.		The histology of the kidneys is surprisingly normal. The changes in the adrenal and spleen are indicative of chronic stress. However there are some very interesting coccidial organisms present which we will pursue further with molecular diagnostics.
57011	Post Mortem	Final		No	No	No	Yes	Anon3	Anon Org3	Dunedin	28/02/2019	11/03/2019	None			1		1	1	Coastline	Wild	Brighton Beach	Royal Penguin	Avian-Wildlife	Birds - Wildlife	Male		Juvenile		Was removed from public area (Brighton Beach) and was emaciated (24/02/2019). Died 26/02/2019.		Pathologist 4	The penguin weighed 3.557 kg and was emaciated. There was significant green urate staining of the cloacal region and the ventral abdominal feathers. The spleen was small in size and dark red-black in colour. Inside the gizzard and proventriculus was a moderate volume of green pasty liquid, with some cephalopod remnants.	27/02/2019	Lung: there is marked congestion. Liver: numerous Kupffer cells contain haemosiderin. Spleen: there is a reduction in the amount of lymphoid tissue with increased proximity of sheathed arterioles. Moderate numbers of haemosiderin-laden macrophages are scattered throughout the parenchyma. Sections of heart show no obvious abnormalities.								Emaciation			This was a juvenile male Royal Penguin in poor body condition. Histology of the major organs did not reveal any obvious underlying disease/s including Avian Malaria.
58638	Post Mortem	Final	Department of Conservation	No	No	No	Yes	Anon3	Anon Org3	Dunedin	12/06/2020	22/07/2020	Hospital ID: 308			1		1	1	Island	Wild	Whenua Hou	Royal Penguin	Avian-Wildlife	Birds - Wildlife	Male		Subadult		Found looking unwell and underweight mid-moult on Whenua Hou. Flown to DWH. No injuries noted on physical exam and radiographs. Biochem normal, eWCC normal, ++ leucocytozoon on blood smear. BAR but weak after prolonged handling. Treated starvation in accordance with hospital's refeeding syndrome protocol. Doing well in hospital but went downhill in 3 weeks and died. Repeat WCC prior to death show…		Pathologist 4	Gross post mortem performed at Wildlife Hospital Dunedin. The bird was in moderate-good body condition score. There was a small amount of pericardial effusion and ecchymotic haemorrhage on the epicardial surface of the heart. The liver was grossly enlarged and had rounded edges. All other organs appeared normal.	21/03/2020	Lung: there is marked congestion while the interstitium and interlobular septae are moderately hypercellular due to infiltration with mostly mononuclear cells and fewer heterophils. Many of the former contain what appears to be a large protozoan gametocyte which peripheralises the nucleus; similar cells can be see within the lumen of larger caliber blood vessels. Two megaloshizonts are present wi…	Histopathology pending							Leucocytozoonosis			Within multiple myocardial arteries as well as a renal artery were numerous Leucocytozoon megaloshizonts. In several of the myocardial arteries, the megaloshizonts were so numerous that they were causing partial occlusion of the vessel lumen. Numerous gametocytes were visible in circulating mononuclear cells; these were most easily visible within the interstitium and blood vessels of the lung.
42966	Post Mortem	Final		No	No	No	No	Anon3	Anon Org3	Invercargill 9840	12/03/2009	Invalid date	Unbanded			0	0	0	0			Red Beach, Pegasus, Stewart Island	Snares Crested Penguin	Avian-Wildlife	Birds - Wildlife	Male		Adult		Found on beach emaciated and very weak, could not hold head up. Had approx 20 goose barnacles attached to right foot. Barnacles cut off, fed two tins of sardines over afternoon, which he swallowed himself. Died that evening and frozen so he could be submitted.		Pathologist 4	2.12kg. There are barnacles of the central toe of the left foot at the nail bed margin and over the P2/P3 phalangeal joint on the right foot. The bird is in very poor muscle condition (2/9) with no fat reserves remaining. There is green staining of feathers around the vent. The intestines contain only malaena. There are undigested sardines in the oesophagus and proventriculus. There are moderate …	11/03/2009	No significant findings in the heart, skeletal muscle, lung, brain, kidney, inactive testes, proventriculus, gizzard, intestines, tongue, spleen. In the liver, there are accumulations of haemosiderin in macrophages. The major bile duct is distended with bile and contains multinucleate giant cells forming granulomas.								1. Starvation 2. Bile duct granulomas	Starvation, unknown cause		Thank you for this valuable specimen of a little studied species. This appears to be an old male who has failed to forage but gross examination does not reveal any underlying cause. The histology has detected the only disease change to be a chronic inflammation of the bile duct, possibly secondary to a partial blockage..
44639	Post Mortem	Final		No	No	No	No	Anon	Anon Org3	Dunedin 9058	17/03/2010	Invalid date	none			1	0	0	1				Snares Crested Penguin	Avian-Wildlife	Birds - Wildlife	Male		Adult		This wild snares crested penguin was reported to Penguin Rehab by tourists on 11/03/2010. It was found dead by Jenny Doe at Okia/Victory Beach on the Otago Peninsula on 12/03/10. It was submitted to DOC. It was sent fresh to Massey University for post mortem on 16/03/2010.		Pathologist 4	Weight 1.59kg. Body condition score 2/9. There was a 3cm long cut over the proximal right humerus, extending over the shoulder joint. There was no bruising or haemorrhage associated with the wound. There were no other external abnormalities. There was severe depletion of internal fat stores, including the fat of the coronary groove. There were no obvious abnormalities of the internal organs.	17/03/2010	Skeletal muscle: there is mild to moderate variation in myofiber size with many myofibers that are shrunken and angular. Liver: there are large numbers of Kupffer cells, often in small clusters, that contain moderate to abundant intracytoplasmic haemosiderin. Lung: there is diffuse marked congestion. There are mildly increased numbers of circulating mononuclear cells and small numbers of haemosid…				The faecal sample came back with no eggs on a faecal float and no coccidia.				Starvation and emaciation.			There is no evidence of underlying disease. Faeces were negative for both coccidial oocysts and helminth parasite eggs.
49397	Post Mortem	Final		No	No	No	No	Anon	Anon Org3	Invercargill	08/04/2013	Invalid date	None			1	0	0	1			Waipapa Point, Southland	Snares Crested Penguin	Avian-Wildlife	Birds - Wildlife	Male		Adult		Found in very poor body condition with flipper injury. Body to be returned for taxidermy requirements.		Pathologist 4	The bird weighed 1.51kg and was in very poor body condition with vaslty reduced pectoral muscle mass and no grossly visible body fat reserves. There were two elongated triangular skin/soft tissue defects to the non-leading edge of the left flipper (extending to with ~40mm of the leading edge). The wound edges were slightly swollen and reddened while the left carpal joint felt slightly swollen. Ap…	03/04/2013									Starvation/emaciation secondary to flipper injury			This poor bird has most probably died of starvation/emaciation because of an inability or reduced ability to forage secondary to his flipper injury. The wounds looked triangular and quite clean but I'm not sure if these are the result of bite wound or something like a propeller strike (I probably would have expected more severe injuries though).
53021	Post Mortem	Final		No	No	No	No	Anon	Anon Org3	Dunedin	10/03/2016	Invalid date	Tokyo			1	0	1	1			Measly Beach, Otago	Snares Crested Penguin	Avian-Wildlife	Birds - Wildlife	Male		Adult		Picked up at Measly Berach near Tokomairiro Mouth. Euthansased for leg injury.		Pathologist 4	The bird weighed 1.81kg and was in very poor body condition. The proventriculus contain several pebble and bile stained mucus, otherwise no other obvious internal abnormalities were noted. There was a 20mm in length, ragged scabby laceration just cranial and medial to the hock joint which was filled with a small necrotic yellow plug. All the tendons (extensor and flexor) around the hock joint wer…	04/03/2016	Lung: there is marked congestion/ Liver: large numbers of Kupffer cells contain haemosiderin. Spleen: there is a reduction in the amount of lymphoid tissues within increased proximity of sheathed arterioles; there are moderate numbers of haemosiderin-laden macrophages scattered throughout the parenchyma. Sections of heart and kidney show no obvious abnormalities.								Emaciation Euthanasia due to foot injury			The foot injury did not appear severe enough to account for the bird's extremely emaciation state; it was not too deep, all tendons were intact and the hock joint itself appear within normal limits. However if there was accompanying nerve damage than that could possibly account for the poor body condition. Limited histology of the internal organs showed no obvious underlying disease process.
53122	Post Mortem	Final		No	No	No	No	Anon	Anon Org3	Dunedin	31/03/2016	Invalid date	None			1	0	1	1			Otago Peninsula	Snares Crested Penguin	Avian-Wildlife	Birds - Wildlife	Male		Adult		Found not walking with injured feet and legs, euthanased.		Pathologist 4	At the time of post mortem examination the penguin weighed 2.65kg and was in light body condition. Chronic longitudinal lacerations were present on the dorsal and ventral aspects of the left leg. An area of yellow friable granulation-like tissue was present in the centre of the dorsal laceration located directly over the intertarsal joint of the left limb. The mass of granulation-like material pe…	31/03/2016		Samples were stored for examination at a later time if required.							Euthanasia due to bilateral (acute and chronic) foot injuries			The abrasions and nail damage to the left foot suggest that this foot has not been in normal use for an extended length of time, and has probably been dragged when trying to walk due to the chronic injuries to that limb and the altered movement in the hock joint. The light body condition and the lack of expected fat stores are also consistent with the bird being unable to hunt and move effectivel…
54591	Post Mortem	Final		No	No	No	No	Anon	Anon Org3	Oamaru	16/05/2017	Invalid date	None			1	0	0	1			Wainono Lagoon	Snares Crested Penguin	Avian-Wildlife	Birds - Wildlife	Male		Juvenile		Found by member of public alive but not well (13/05/2017) then found dead the following day.		Pathologist 4	The bird weighed 2.672kg and was in very poor body condition, with reduced pectoral muscle mass and minimal body fat reserves; ~70% of the premoult plumage was still present. The bird was partially frozen. There was general pallor to the tissues, while both the liver and spleen were pale and uniformly shrunken; the gall bladder was distended with bile. The proventriculus and segments of the intes…	16/05/2017		No tissue taken							Moult-associated starvation and emaciation			This was a juvenile male penguin in very poor body condition, which is most likely the result of not putting on enough body weight prior to entering the moulting period. I'm not sure where the blood found near the penguin was from as there were no obvius signs of trauma to this penguin.
55413	Post Mortem	Final		No	No	Yes	Yes	Anon	Anon Org3	Dunedin	25/01/2018	Invalid date	1112			1		1	2	Rehabilitation Facility	Captivity	Penguin Rehab (since October 2017)	Snares Crested Penguin	Avian-Wildlife	Birds - Wildlife	Female		Adult		Been in rehab at Penguin Rehab since October, in contact with an Erect Crested penguin that died recently and post mortem confirmed infection with avian malaria. Blood smear exam from this bird showed some suspicious intracellular erythrocytic parasites.		Pathologist 4	The bird weighed 3.682kg and was in good body condition. There was a 10cm x 8cm region of alopecia and erythema mid-ventrum with newly growing feathers from half the feather follicles. There were extensive areas of straw-coloured, clear gelatinous material in the subcutaneous tissue and fascia most prominent at the level of the cranial pectoral muscle. There was a small amount of brown, mucoid ma…	24/01/2018	Lung: the interstitium is markedly hypercellular due to infiltration with predominantly macrophages and smaller numbers of heterophils; small numbers of these macrophages contain small amounts of finely granular golden intracytoplasmic pigment, possibly haemosiderin and/or haemozoin. The interstitium is also expanded by clear space and the occasional deposit of proteinaceous material; the majorit…		Liver (1) Light growth of Escherichia coli (2) Scant mixed growth CASE NO : P18001				PCR positive for Plasmodium elongatum on FFPE section of lung.		Avian Malaria: interstitial pneumonia with marked erythrocyte breakdown (lung, liver and spleen)			The post mortem findings were almost identical to the Erect Crested Penguin (PM#584) that was diagnosed with Avian malaria. A small number of Plasmodial organisms were visible in the brain. The pattern of inflammation in the lung and changes in the liver and spleen are consistent with a Plasmodium infection; organisms are not readily visualised so it is likely this bird has succumbed to the late …
56925	Post Mortem	Final		No	No	No	Yes	Anon	Anon Org3	Dunedin	08/02/2019	12/02/2019	194 (Hospital ID)			1		1	1	Rehabilitation Facility	Captivity	Ex Brighton Beach	Snares Crested Penguin	Avian-Wildlife	Birds - Wildlife	Female		Subadult		Had been in rehabilitation since 21st Jan as it was underweight. Was lethargic, unwell and regurgitating so was taken to hospital on 6th of February (Hospital ID 1904). Unfortunately it died overnight. Bloods were taken prior to death and confirmed the presence of numerous Plasmodium elongatum.		Pathologist 4	The bird weighed 3.2 kg with wet feathering, and was in moderate to poor body condition. There was reduced pectoral muscle mass, but moderate abdominal and subcutaneous fat reserves. A significantly increased volume of clear but red-tinged fluid was present in the pericardium. The spleen was notably enlarged and there was a pale appearance to the liver. The lung parenchyma was diffusely dark red …	08/02/2019	Lung: the interstitium is moderately to markedly hypercellular due to infiltration with large numbers of mononuclear cells and fewer heterophils. Mononuclear cells are predominantly macrophages, many of which contain small to moderate amounts of finely granular, dark brown, slightly refractile pigment residing in a large, mostly clear intracytoplasmic vacuole. Small numbers of macrophages contain…								Histiocytic pneumonia and splenitis with large amounts of intra-histiocytic pigment: presumptive Avian Malaria			The gross findings and histology are similar to the Yellow-eyed penguins that succumbed to Avian Malaria last summer (early 2018). Although Plasmodial organisms were difficult to see on histology of the internal organs this is likely due to this penguin dying during the sexual stage of the Plasmodium. The sexual stages (which are the final stages of development) of Plasmodium only occur in the re…
57012	Post Mortem	Final		No	No	No	Yes	Anon	Anon Org3	Dunedin	27/02/2019	12/03/2019	None			1		1	1	Rehabilitation Facility	Captivity	Rehab ex Tunnel Beach	Snares Crested Penguin	Avian-Wildlife	Birds - Wildlife	Male		Juvenile		Uplifted from Tunnel Beach 02/02/2019 for check at Wildlife Hospital and to remove from public area. Was in good body condition and moulting and sent to Penguin Rehab. Was noted to be limping 22/02/2019 so was sent back to Wildlife Hospital but arrived stressed and with laboured respiration and was dead morning of 23/02/2019.		Pathologist 4	The bird weighed 3.81 kg and was in good body condition; there was a large patch of feather loss with early regrowth over the dorsal aspect of the mid thoracic region. The pericardial sac contained a moderate amount of straw-coloured fluid and there was mild oedema of the pleura; the lungs however were fairly pink and dry on cut surface. No other abnormalities were noted on gross post mortem.	27/02/2019	Lung: there is marked congestion. Heart: there is marked myocardial congestion and there are multiple small scattered groups of cardiomyocytes which exhibit hypereosinophilic transverse contraction bands. Kidney: there is marked congestion. Bursa: there is marked lymphoid depletion; only small numbers of lymphocytes are visible within cortical areas while medullary areas are largely replaced by s…								Possible catecholamine-induced cardiomyopathy			This was a young male penguin in good body condition. The only obvious abnormality was some excess fluid around the heart. On histology of the heart there was evidence of contraction band formation which can be an early sign of myocardial injury. This can occur with a sudden massive release of catecholamines from the adrenal gland as an exaggerated stress response. There were no obvious leg or fe…
57033	Post Mortem	Final		No	No	No	Yes	Anon	Anon Org3	Dunedin	01/03/2019	11/03/2019				1		1	1	Coastline	Wild	Brighton Beach	Snares Crested Penguin	Avian-Wildlife	Birds - Wildlife	Male		Juvenile		Bird found weak and disoriented at Brighton Beach on the afternoon/evening of 26.02.2019. Removed by member of the public and died overnight.		Pathologist 4	The bird weighed 1.442 kg and was severely emaciated. The oral mucous membranes and tongue were white, and the dorsal surface of the feet were pale. Over the dorsal pelvis, there was a healed circular wound just left of midline with associated alopecia and metaplastic feather growth. The cloaca was distended and contained watery fluid with granular fecal and urate material. The right lung was dar…	01/03/2019	Lung: there is marked congestion. Liver: large numbers of Kupffer cells contain haemosiderin. Spleen: there is a reduction in the amount of lymphoid tissue with increased proximity of sheathed arterioles. Moderate numbers of haemosiderin-laden macrophages are scattered throughout the parenchyma. Adrenal gland: there is a subjective increase in the amount of cortical tissue Bursa: follicles are sh…								Moult-associated emaciation.			This was a juvenile male penguin who unfortunately has not put on enough weight prior to entering the moult and has succumbed to emaciation.
57228	Post Mortem	Final		No	No	No	Yes	Anon	Anon Org3	Dunedin	05/04/2019	11/04/2019	None			1		1	1	Coastline	Wild	Sandfly Bay	Snares Crested Penguin	Avian-Wildlife	Birds - Wildlife	Female		Adult		Underweight post moult, found dead 24/03/3029. Frozen prior to submission.		Pathologist 4	The bird weighed 1.40 kg and was in poor body condition, with reduced pectoral muscle mass and minimal body fat reserves. The pectoral muscle was diffusely pale. Both the liver and spleen were diffusely pale and uniformly shrunken and the gall bladder was moderately distended with bile. The proventriculus contained a small amount of mucoid dark brown material, as did multiple loops of intestine (…	04/04/2019	Liver: large numbers of Kupffer cells contain haemosiderin. Spleen: there are decreased amounts of lymphoid tissue with increased proximity of sheathed arterioles; freeze-thaw and autolytic artifact preclude further evaluation. Bearing in mind the freeze-thaw and autolytic artifact, sections of lung, heart and kidney show no obvious abnormalities.								Moult-associated starvation/emaciation			This was an adult female penguin in poor body condition post moult. Gross and histological findings were not suggestive of any concurrent Avian Malaria.
